# Supplementary material for: Combining an in silico approach with an animal experiment to investigate the protective effect of troxerutin for treating acute lung injury
Source: BMC Complement Altern Med. 2019 Jun 10;19:124. doi: 10.1186/s12906-019-2515-7 (PMC6558719; doi:10.1186/s12906-019-2515-7)
Supplement: Supplementary file 1 — Table S1. The potential targets of TRX predicted by PharmMapper and idTarget. The top 100 best-fitted hits in PharmMapper with appropriate target annotations, as well as the aligned poses of the respective molecules are outputted. The interactome of TRX was predicated employing the idTarget server via molecular docking of a small compound across human proteome. The Docking Score fields represent the interaction strength of the molecule to the protein and the top 500 was listed. (XLSX 72 kb) [file 12906_2019_2515_MOESM1_ESM.xlsx]

## Sheet: Sheet1
Table S1. The top 100 best-fitted hits in PharmMapper with appropriate target annotations, as well as the aligned poses of the respective molecules are outputted. The interactome of TRX was predicated employing the idTarget server via molecular docking of a small compound across human proteome. The Docking Score fields represent the interaction strength of the molecule to the protein and the top …
Targets predicted by Pharmmapper						Targets predicted by idTarget
PDB ID	Entry	Entry name	Protein names	Gene names	Organism	PDB ID	Entry	Entry name	Protein names	Gene names	Organism
1UTZ	P39900	MMP12_HUMAN	Macrophage metalloelastase (MME) (EC 3.4.24.65) (Macrophage elastase) (ME) (hME) (Matrix metalloproteinase-12) (MMP-12)	MMP12 HME	Homo sapiens (Human)	3dh0	O67440	O67440_AQUAE	Uncharacterized protein	aq_1457	Aquifex aeolicus (strain VF5)
1O4Q	P12931	SRC_HUMAN	Proto-oncogene tyrosine-protein kinase Src (EC 2.7.10.2) (Proto-oncogene c-Src) (pp60c-src) (p60-Src)	SRC SRC1	Homo sapiens (Human)	3bg6	Q7ZA32	Q7ZA32_TRAOC	Pyranose 2-oxidase (EC 1.1.3.10) (Pyranose oxidase)	p2o	Trametes ochracea (White-rot fungus) (Trametes multicolor)
1OWK	P00749	UROK_HUMAN	Urokinase-type plasminogen activator (U-plasminogen activator) (uPA) (EC 3.4.21.73) [Cleaved into: Urokinase-type plasminogen activator long chain A; Urokinase-type plasminogen activator short chain A; Urokinase-type plasminogen activator chain B]	PLAU	Homo sapiens (Human)	2r0m	Q92947	GCDH_HUMAN	Glutaryl-CoA dehydrogenase, mitochondrial (GCD) (EC 1.3.8.6)	GCDH	Homo sapiens (Human)
1YLJ	Q9L5C8	Q9L5C8_ECOLX	Beta-lactamase (EC 3.5.2.6)	blaCTX-M-9a blaCTX-M-9 blaCTX-M-9b	Escherichia coli	1m6i	O95831	AIFM1_HUMAN	Apoptosis-inducing factor 1, mitochondrial (EC 1.1.1.-) (Programmed cell death protein 8)	AIFM1 AIF PDCD8	Homo sapiens (Human)
1GYY	P31992	PPTA_ECOLI	Tautomerase PptA (EC 5.3.2.-)	pptA ydcE b1461 JW1456	Escherichia coli (strain K12)	3doz	Q01960	FLHF_BACSU	Flagellar biosynthesis protein FlhF (Flagella-associated GTP-binding protein)	flhF BSU16400	Bacillus subtilis (strain 168)
1PKE	P0ABP9	DEOD_ECO57	Purine nucleoside phosphorylase DeoD-type (PNP) (EC 2.4.2.1)	deoD Z5986 ECs5343	Escherichia coli O157:H7	3dp2	Q9VBZ9	Q9VBZ9_DROME	Beta-4-galactosyltransferase 7 (EC 2.4.1.-) (EC 2.4.1.133) (FI08434p)	beta4GalT7 beta-4GalT7 beta4GalT7-RA CG11780 Dmel_CG11780	Drosophila melanogaster (Fruit fly)
1GPJ	Q9UXR8	HEM1_METKA	Glutamyl-tRNA reductase (GluTR) (EC 1.2.1.70)	hemA MK0200	Methanopyrus kandleri (strain AV19 / DSM 6324 / JCM 9639 / NBRC 100938)	2px0	P51857	AK1D1_HUMAN	3-oxo-5-beta-steroid 4-dehydrogenase (EC 1.3.1.3) (Aldo-keto reductase family 1 member D1) (Delta(4)-3-ketosteroid 5-beta-reductase) (Delta(4)-3-oxosteroid 5-beta-reductase)	AKR1D1 SRD5B1	Homo sapiens (Human)
1ELG	P00772	CELA1_PIG	Chymotrypsin-like elastase family member 1 (EC 3.4.21.36) (Elastase-1)	CELA1 ELA1	Sus scrofa (Pig)	3lw6	P56524	HDAC4_HUMAN	Histone deacetylase 4 (HD4) (EC 3.5.1.98)	HDAC4 KIAA0288	Homo sapiens (Human)
2OPY	P98170	XIAP_HUMAN	E3 ubiquitin-protein ligase XIAP (EC 2.3.2.27) (Baculoviral IAP repeat-containing protein 4) (IAP-like protein) (ILP) (hILP) (Inhibitor of apoptosis protein 3) (IAP-3) (hIAP-3) (hIAP3) (RING-type E3 ubiquitin transferase XIAP) (X-linked inhibitor of apoptosis protein) (X-linked IAP)	XIAP API3 BIRC4 IAP3	Homo sapiens (Human)	3bur	Q9A1B7	MURI_STRP1	Glutamate racemase (EC 5.1.1.3)	murI glr SPy_0361 M5005_Spy0303	Streptococcus pyogenes serotype M1
1CR1	P03692	PRIM_BPT7	DNA primase/helicase (EC 2.7.7.-) (EC 3.6.4.12) (Gene product 4) (Gp4)	4	Enterobacteria phage T7 (Bacteriophage T7)	2vqq	Q7VU70	Q7VU70_BORPE	Putative conserved exported protein	BP3253	Bordetella pertussis (strain Tohama I / ATCC BAA-589 / NCTC 13251)
1BJ0	P12998	BIOF_ECOLI	8-amino-7-oxononanoate synthase (AONS) (EC 2.3.1.47) (7-keto-8-amino-pelargonic acid synthase) (7-KAP synthase) (KAPA synthase) (8-amino-7-ketopelargonate synthase)	bioF b0776 JW0759	Escherichia coli (strain K12)	2ohv	P42330	AK1C3_HUMAN	Aldo-keto reductase family 1 member C3 (EC 1.-.-.-) (17-beta-hydroxysteroid dehydrogenase type 5) (17-beta-HSD 5) (3-alpha-HSD type II, brain) (3-alpha-hydroxysteroid dehydrogenase type 2) (3-alpha-HSD type 2) (EC 1.1.1.357) (Chlordecone reductase homolog HAKRb) (Dihydrodiol dehydrogenase 3) (DD-3) (DD3) (Dihydrodiol dehydrogenase type I) (HA1753) (Indanol dehydrogenase) (EC 1.1.1.112) (Prostagla…	AKR1C3 DDH1 HSD17B5 KIAA0119 PGFS	Homo sapiens (Human)
1DJE	P21802	FGFR2_HUMAN	Fibroblast growth factor receptor 2 (FGFR-2) (EC 2.7.10.1) (K-sam) (KGFR) (Keratinocyte growth factor receptor) (CD antigen CD332)	FGFR2 BEK KGFR KSAM	Homo sapiens (Human)	1o79	Q54530	DNRF_STREF	Aklavinone 12-hydroxylase RdmE (EC 1.14.13.180) (Aklavinone 11-hydroxylase)	rdmE	Streptomyces purpurascens
1OEC	P00469	TYSY_LACCA	Thymidylate synthase (TS) (TSase) (EC 2.1.1.45)	thyA	Lactobacillus casei	3dme	Q57977	NEP1_METJA	Ribosomal RNA small subunit methyltransferase Nep1 (EC 2.1.1.-) (16S rRNA (pseudouridine-N1-)-methyltransferase Nep1) (16S rRNA Psi914 methyltransferase)	nep1 MJ0557	Methanocaldococcus jannaschii (strain ATCC 43067 / DSM 2661 / JAL-1 / JCM 10045 / NBRC 100440) (Methanococcus jannaschii)
1VZC	Q9BY49	PECR_HUMAN	Peroxisomal trans-2-enoyl-CoA reductase (TERP) (EC 1.3.1.38) (2,4-dienoyl-CoA reductase-related protein) (DCR-RP) (HPDHase) (Short chain dehydrogenase/reductase family 29C member 1) (pVI-ARL)	PECR SDR29C1 PRO1004	Homo sapiens (Human)	1s1p	Q8SXK5	Q8SXK5_DROME	RE11660p	phr6-4 CG2488	Drosophila melanogaster (Fruit fly)
1YXM	P16442	BGAT_HUMAN	Histo-blood group ABO system transferase (Fucosylglycoprotein 3-alpha-galactosyltransferase) (Fucosylglycoprotein alpha-N-acetylgalactosaminyltransferase) (Glycoprotein-fucosylgalactoside alpha-N-acetylgalactosaminyltransferase) (EC 2.4.1.40) (Glycoprotein-fucosylgalactoside alpha-galactosyltransferase) (EC 2.4.1.37) (Histo-blood group A transferase) (A transferase) (Histo-blood group B transfera…	ABO	Homo sapiens (Human)	3ihg	Q8KI25	Q8KI25_NOCAE	Putative FAD-monooxygenase (Putative monooxygenase) (Putative polyketide hydroxylase) (RebC)	rbmD rebC	Lechevalieria aerocolonigenes (Nocardia aerocolonigenes) (Saccharothrix aerocolonigenes)
1R7T	P04015	VE2_HPV11	Regulatory protein E2	E2	Human papillomavirus type 11	3bbh	O14727	APAF_HUMAN	Apoptotic protease-activating factor 1 (APAF-1)	APAF1 KIAA0413	Homo sapiens (Human)
1R6N	P49354	FNTA_HUMAN	Protein farnesyltransferase/geranylgeranyltransferase type-1 subunit alpha (EC 2.5.1.58) (EC 2.5.1.59) (CAAX farnesyltransferase subunit alpha) (FTase-alpha) (Ras proteins prenyltransferase subunit alpha) (Type I protein geranyl-geranyltransferase subunit alpha) (GGTase-I-alpha)	FNTA	Homo sapiens (Human)	2wq6	Q5D8D3	Q5D8D3_SOLLC	Acyl-coenzyme A oxidase	Acx1A	Solanum lycopersicum (Tomato) (Lycopersicon esculentum)
3E37	P49356	FNTB_HUMAN	Protein farnesyltransferase subunit beta (FTase-beta) (EC 2.5.1.58) (CAAX farnesyltransferase subunit beta) (Ras proteins prenyltransferase subunit beta)	FNTB	Homo sapiens (Human)	2r0g	P23873	HIPB_ECOLI	Antitoxin HipB	hipB b1508 JW1501	Escherichia coli (strain K12)
1HQ5	P07824	ARGI1_RAT	Arginase-1 (EC 3.5.3.1) (Liver-type arginase) (Type I arginase)	Arg1	Rattus norvegicus (Rat)	1z6t	P23874	HIPA_ECOLI	Serine/threonine-protein kinase toxin HipA (Ser/Thr-protein kinase HipA) (EC 2.7.11.1) (Toxin HipA)	hipA b1507 JW1500	Escherichia coli (strain K12)
3HQW	Q9QYJ6	PDE10_RAT	cAMP and cAMP-inhibited cGMP 3',5'-cyclic phosphodiesterase 10A (EC 3.1.4.17) (EC 3.1.4.35)	Pde10a	Rattus norvegicus (Rat)	3ik6	P07550	ADRB2_HUMAN	Beta-2 adrenergic receptor (Beta-2 adrenoreceptor) (Beta-2 adrenoceptor)	ADRB2 ADRB2R B2AR	Homo sapiens (Human)
1F2C	P25779	CYSP_TRYCR	Cruzipain (EC 3.4.22.51) (Cruzaine) (Major cysteine proteinase)		Trypanosoma cruzi	1xi2	P00915	CAH1_HUMAN	Carbonic anhydrase 1 (EC 4.2.1.1) (Carbonate dehydratase I) (Carbonic anhydrase B) (CAB) (Carbonic anhydrase I) (CA-I)	CA1	Homo sapiens (Human)
1NLJ	P43235	CATK_HUMAN	Cathepsin K (EC 3.4.22.38) (Cathepsin O) (Cathepsin O2) (Cathepsin X)	CTSK CTSO CTSO2	Homo sapiens (Human)	2fon	O75582	KS6A5_HUMAN	Ribosomal protein S6 kinase alpha-5 (S6K-alpha-5) (EC 2.7.11.1) (90 kDa ribosomal protein S6 kinase 5) (Nuclear mitogen- and stress-activated protein kinase 1) (RSK-like protein kinase) (RSKL)	RPS6KA5 MSK1	Homo sapiens (Human)
1KAZ	P19120	HSP7C_BOVIN	Heat shock cognate 71 kDa protein (Heat shock 70 kDa protein 8)	HSPA8 HSC70	Bos taurus (Bovine)	3hzi	Q8X236	Q8X236_SULSF	NADH oxidase/thioredoxin reductase (EC 1.6.99.3)	nox35	Sulfolobus solfataricus
1IUC	P18891	LECF_ALEAU	Fucose-specific lectin (Aleuria aurantia lectin) (AAL)		Aleuria aurantia (Orange peel mushroom)	2rh1	P30178	HCXB_ECOLI	Hydroxycarboxylate dehydrogenase B (EC 1.1.1.-) (2-oxoglutarate reductase) (Hydroxyphenylpyruvate reductase) (EC 1.1.1.237) (Phenylpyruvate reductase)	hcxB ybiC b0801 JW0786	Escherichia coli (strain K12)
2C47	P78368	KC1G2_HUMAN	Casein kinase I isoform gamma-2 (CKI-gamma 2) (EC 2.7.11.1)	CSNK1G2 CK1G2	Homo sapiens (Human)	2nn7	O77103	O77103_LEITA	Adenine phosphoribosyltransferase (EC 2.4.2.7)	aprt	Leishmania tarentolae (Sauroleishmania tarentolae)
2P2H	P35968	VGFR2_HUMAN	Vascular endothelial growth factor receptor 2 (VEGFR-2) (EC 2.7.10.1) (Fetal liver kinase 1) (FLK-1) (Kinase insert domain receptor) (KDR) (Protein-tyrosine kinase receptor flk-1) (CD antigen CD309)	KDR FLK1 VEGFR2	Homo sapiens (Human)	1v35	Q9LBG2	LVR_LEIAQ	Levodione reductase (EC 1.1.1.-) ((6R)-2,2,6-trimethyl-1,4-cyclohexanedione reductase)	lvr	Leifsonia aquatica (Corynebacterium aquaticum)
1MUQ	P21963	LECG_CROAT	C-type lectin Cal (CTL) (Galactose-specific lectin) (Rattlesnake lectin) (RSL)		Crotalus atrox (Western diamondback rattlesnake)	3ijo	Q9X1D6	Q9X1D6_THEMA	Myo-inositol-1-phosphate synthase-related protein	TM_1419	Thermotoga maritima (strain ATCC 43589 / MSB8 / DSM 3109 / JCM 10099)
1S3F	Q8RLY5	Q8RLY5_LACHE	Nucleoside 2-deoxyribosyltransferase (Nucleoside deoxyribosyltransferase-I) (EC 2.4.2.6) (Purine trans deoxyribosylase)	ptd ndtA BCM45_08885	Lactobacillus helveticus (Lactobacillus suntoryeus)	1w5v	Q03479	MYOE_DICDI	Myosin IE heavy chain	myoE dmiE DDB_G0288679	Dictyostelium discoideum (Slime mold)
7CEL	P62694	GUX1_HYPJE	Exoglucanase 1 (EC 3.2.1.91) (1,4-beta-cellobiohydrolase) (Exocellobiohydrolase I) (CBHI) (Exoglucanase I)	cbh1	Hypocrea jecorina (Trichoderma reesei)	3kn5	Q6PIW4	FIGL1_HUMAN	Fidgetin-like protein 1 (EC 3.6.4.-)	FIGNL1	Homo sapiens (Human)
1HV5	Q02853	MMP11_MOUSE	Stromelysin-3 (SL-3) (ST3) (EC 3.4.24.-) (Matrix metalloproteinase-11) (MMP-11)	Mmp11	Mus musculus (Mouse)	2g1y	P05327	PHR_SYNP6	Deoxyribodipyrimidine photo-lyase (EC 4.1.99.3) (DNA photolyase) (Photoreactivating enzyme)	phr phrA syc1392_c	Synechococcus sp. (strain ATCC 27144 / PCC 6301 / SAUG 1402/1) (Anacystis nidulans)
1BVG	P04585	POL_HV1H2	Gag-Pol polyprotein (Pr160Gag-Pol) [Cleaved into: Matrix protein p17 (MA); Capsid protein p24 (CA); Spacer peptide 1 (SP1) (p2); Nucleocapsid protein p7 (NC); Transframe peptide (TF); p6-pol (p6*); Protease (EC 3.4.23.16) (PR) (Retropepsin); Reverse transcriptase/ribonuclease H (EC 2.7.7.49) (EC 2.7.7.7) (EC 3.1.26.13) (Exoribonuclease H) (EC 3.1.13.2) (p66 RT); p51 RT; p15; Integrase (IN) (EC 2.…	gag-pol	Human immunodeficiency virus type 1 group M subtype B (isolate HXB2) (HIV-1)	3f8d	Q5SLR0	Q5SLR0_THET8	Dihydrolipoyl dehydrogenase (EC 1.8.1.4)	TTHA0233	Thermus thermophilus (strain HB8 / ATCC 27634 / DSM 579)
1KO8	P46859	GNTK_ECOLI	Thermoresistant gluconokinase (EC 2.7.1.12) (Gluconate kinase 2)	gntK b3437 JW3400	Escherichia coli (strain K12)	2b7a	Q5SLR1	Q5SLR1_THET8	Dihydrolipoamide acetyltransferase component of pyruvate dehydrogenase complex (EC 2.3.1.-)	TTHA0232	Thermus thermophilus (strain HB8 / ATCC 27634 / DSM 579)
1AQL	P30122	CEL_BOVIN	Bile salt-activated lipase (BAL) (EC 3.1.1.13) (EC 3.1.1.3) (Bile salt-stimulated lipase) (BSSL) (Carboxyl ester lipase) (Cholesterol esterase) (Pancreatic lysophospholipase) (Sterol esterase) (Fragment)	CEL	Bos taurus (Bovine)	2g8y	P19491	GRIA2_RAT	Glutamate receptor 2 (GluR-2) (AMPA-selective glutamate receptor 2) (GluR-B) (GluR-K2) (Glutamate receptor ionotropic, AMPA 2) (GluA2)	Gria2 Glur2	Rattus norvegicus (Rat)
3BM9	P07900	HS90A_HUMAN	Heat shock protein HSP 90-alpha (Heat shock 86 kDa) (HSP 86) (HSP86) (Lipopolysaccharide-associated protein 2) (LAP-2) (LPS-associated protein 2) (Renal carcinoma antigen NY-REN-38)	HSP90AA1 HSP90A HSPC1 HSPCA	Homo sapiens (Human)	1mzv	P04181	OAT_HUMAN	Ornithine aminotransferase, mitochondrial (EC 2.6.1.13) (Ornithine delta-aminotransferase) (Ornithine--oxo-acid aminotransferase) [Cleaved into: Ornithine aminotransferase, hepatic form; Ornithine aminotransferase, renal form]	OAT	Homo sapiens (Human)
1U3L	P62617	ISPF_ECOLI	2-C-methyl-D-erythritol 2,4-cyclodiphosphate synthase (MECDP-synthase) (MECPP-synthase) (MECPS) (EC 4.6.1.12)	ispF mecS ygbB b2746 JW2716	Escherichia coli (strain K12)	1iy8	P97852	DHB4_RAT	Peroxisomal multifunctional enzyme type 2 (MFE-2) (17-beta-hydroxysteroid dehydrogenase 4) (17-beta-HSD 4) (D-bifunctional protein) (DBP) (Multifunctional protein 2) (MPF-2) [Cleaved into: (3R)-hydroxyacyl-CoA dehydrogenase (EC 1.1.1.n12); Enoyl-CoA hydratase 2 (EC 4.2.1.107) (EC 4.2.1.119) (3-alpha,7-alpha,12-alpha-trihydroxy-5-beta-cholest-24-enoyl-CoA hydratase)]	Hsd17b4 Edh17b4	Rattus norvegicus (Rat)
1FGX	P08037	B4GT1_BOVIN	Beta-1,4-galactosyltransferase 1 (Beta-1,4-GalTase 1) (Beta4Gal-T1) (b4Gal-T1) (EC 2.4.1.-) (UDP-Gal:beta-GlcNAc beta-1,4-galactosyltransferase 1) (UDP-galactose:beta-N-acetylglucosamine beta-1,4-galactosyltransferase 1) [Cleaved into: Processed beta-1,4-galactosyltransferase 1] [Includes: Lactose synthase A protein (EC 2.4.1.22); N-acetyllactosamine synthase (EC 2.4.1.90) (Nal synthase); Beta-N-…	B4GALT1 GALT GGTB2	Bos taurus (Bovine)	3cin	Q945K2	MDL2_PRUDU	(R)-mandelonitrile lyase 2 (EC 4.1.2.10) (Hydroxynitrile lyase 2) ((R)-oxynitrilase 2) (PaHNL1) (R-oxynitrile lyase isoenzyme 2)	MDL2 HNL1	Prunus dulcis (Almond) (Amygdalus dulcis)
1GSP	P00651	RNT1_ASPOR	Guanyl-specific ribonuclease T1 (RNase T1) (EC 3.1.27.3)	rntA AO090011000118	Aspergillus oryzae (strain ATCC 42149 / RIB 40) (Yellow koji mold)	1lkx	Q9WZW1	Q9WZW1_THEMA	Riboflavin biosynthesis protein (EC 2.7.1.26) (EC 2.7.7.2)	TM_0857	Thermotoga maritima (strain ATCC 43589 / MSB8 / DSM 3109 / JCM 10099)
6RSA	P61823	RNAS1_BOVIN	Ribonuclease pancreatic (EC 3.1.27.5) (RNase 1) (RNase A)	RNASE1 RNS1	Bos taurus (Bovine)	3d8b	Q9FK51	AGLUP_ARATH	ADP-glucose phosphorylase (EC 2.7.7.-) (ADP-glucose:phosphate adenylyltransferase)	At5g18200 MRG7.16	Arabidopsis thaliana (Mouse-ear cress)
3F7H	Q96CA5	BIRC7_HUMAN	Baculoviral IAP repeat-containing protein 7 (EC 2.3.2.27) (Kidney inhibitor of apoptosis protein) (KIAP) (Livin) (Melanoma inhibitor of apoptosis protein) (ML-IAP) (RING finger protein 50) (RING-type E3 ubiquitin transferase BIRC7) [Cleaved into: Baculoviral IAP repeat-containing protein 7 30kDa subunit (Truncated livin) (p30-Livin) (tLivin)]	BIRC7 KIAP LIVIN MLIAP RNF50 UNQ5800/PRO19607/PRO21344	Homo sapiens (Human)	1owl	O87948	TORA_SHEMA	Trimethylamine-N-oxide reductase (TMAO reductase) (Trimethylamine oxidase) (EC 1.7.2.3)	torA	Shewanella massilia
1B66	P27213	PTPS_RAT	6-pyruvoyl tetrahydrobiopterin synthase (PTP synthase) (PTPS) (EC 4.2.3.12)	Pts	Rattus norvegicus (Rat)	2eq9	P27001	SYFA_THETH	Phenylalanine--tRNA ligase alpha subunit (EC 6.1.1.20) (Phenylalanyl-tRNA synthetase alpha subunit) (PheRS)	pheS	Thermus thermophilus
1L0G	P00811	AMPC_ECOLI	Beta-lactamase (EC 3.5.2.6) (Cephalosporinase)	ampC ampA b4150 JW4111	Escherichia coli (strain K12)	3il1	P27002	SYFB_THETH	Phenylalanine--tRNA ligase beta subunit (EC 6.1.1.20) (Phenylalanyl-tRNA synthetase beta subunit) (PheRS)	pheT	Thermus thermophilus
1MRK	P09989	RIPT_TRIKI	Ribosome-inactivating protein alpha-trichosanthin (Alpha-TCS) (EC 3.2.2.22) (rRNA N-glycosidase)		Trichosanthes kirilowii (Chinese snake gourd) (Chinese cucumber)	1gbn	P16083	NQO2_HUMAN	Ribosyldihydronicotinamide dehydrogenase [quinone] (EC 1.10.5.1) (NRH dehydrogenase [quinone] 2) (NRH:quinone oxidoreductase 2) (Quinone reductase 2) (QR2)	NQO2 NMOR2	Homo sapiens (Human)
1IPC	P06730	IF4E_HUMAN	Eukaryotic translation initiation factor 4E (eIF-4E) (eIF4E) (eIF-4F 25 kDa subunit) (mRNA cap-binding protein)	EIF4E EIF4EL1 EIF4F	Homo sapiens (Human)	1gz6	Q8KRB4	Q8KRB4_STRCL	Orf15		Streptomyces clavuligerus
1JZF	P00282	AZUR_PSEAE	Azurin	azu PA4922	Pseudomonas aeruginosa (strain ATCC 15692 / DSM 22644 / CIP 104116 / JCM 14847 / LMG 12228 / 1C / PRS 101 / PAO1)	1ju2	Q83RM3	Q83RM3_SHIFL	NAD(P)-dependent oxidoreductase (Putative oxidoreductase)	yciK S1358 SF1273 AJR25_004935	Shigella flexneri
1JDZ	P50389	PNPH_SULSO	Purine nucleoside phosphorylase (PNP) (EC 2.4.2.1) (5'-methylthioadenosine phosphorylase I) (MTA phosphorylase I) (MTAPI)	SSO2706	Sulfolobus solfataricus (strain ATCC 35092 / DSM 1617 / JCM 11322 / P2)	1nhw	Q5ZTD3	Q5ZTD3_LEGPH	Saframycin Mx1 synthetase B	lpg2229	Legionella pneumophila subsp. pneumophila (strain Philadelphia 1 / ATCC 33152 / DSM 7513)
1J1R	P23339	RIPS_PHYAM	Antiviral protein S (EC 3.2.2.22) (PAP-S) (Ribosome-inactivating protein) (rRNA N-glycosidase)		Phytolacca americana (American pokeweed) (Phytolacca decandra)	1t6x	P11388	TOP2A_HUMAN	DNA topoisomerase 2-alpha (EC 5.99.1.3) (DNA topoisomerase II, alpha isozyme)	TOP2A TOP2	Homo sapiens (Human)
1QGQ	P39621	SPSA_BACSU	Spore coat polysaccharide biosynthesis protein SpsA	spsA BSU37910 ipa-63d	Bacillus subtilis (strain 168)	1hpu	P23254	TKT1_YEAST	Transketolase 1 (TK 1) (EC 2.2.1.1)	TKL1 YPR074C YP9499.29C	Saccharomyces cerevisiae (strain ATCC 204508 / S288c) (Baker's yeast)
1D2H	P13255	GNMT_RAT	Glycine N-methyltransferase (EC 2.1.1.20) (Folate-binding protein)	Gnmt	Rattus norvegicus (Rat)	2h39	P04191	AT2A1_RABIT	Sarcoplasmic/endoplasmic reticulum calcium ATPase 1 (SERCA1) (SR Ca(2+)-ATPase 1) (EC 3.6.3.8) (Calcium pump 1) (Calcium-transporting ATPase sarcoplasmic reticulum type, fast twitch skeletal muscle isoform) (Endoplasmic reticulum class 1/2 Ca(2+) ATPase)	ATP2A1	Oryctolagus cuniculus (Rabbit)
2ANG	P03950	ANGI_HUMAN	Angiogenin (EC 3.1.27.-) (Ribonuclease 5) (RNase 5)	ANG RNASE5	Homo sapiens (Human)	1tmo	O88844	IDHC_MOUSE	Isocitrate dehydrogenase [NADP] cytoplasmic (IDH) (EC 1.1.1.42) (Cytosolic NADP-isocitrate dehydrogenase) (IDP) (NADP(+)-specific ICDH) (Oxalosuccinate decarboxylase)	Idh1	Mus musculus (Mouse)
1L8L	P78330	SERB_HUMAN	Phosphoserine phosphatase (PSP) (PSPase) (EC 3.1.3.3) (L-3-phosphoserine phosphatase) (O-phosphoserine phosphohydrolase)	PSPH	Homo sapiens (Human)	1b7y	P24182	ACCC_ECOLI	Biotin carboxylase (EC 6.3.4.14) (Acetyl-CoA carboxylase subunit A) (ACC) (EC 6.4.1.2)	accC fabG b3256 JW3224	Escherichia coli (strain K12)
1V8J	Q922S8	KIF2C_MOUSE	Kinesin-like protein KIF2C (Mitotic centromere-associated kinesin) (MCAK)	Kif2c	Mus musculus (Mouse)	2qwx	O29998	Y241_ARCFU	S-adenosyl-L-methionine-binding protein AF_0241	AF_0241	Archaeoglobus fulgidus (strain ATCC 49558 / VC-16 / DSM 4304 / JCM 9628 / NBRC 100126)
1BB6	P11941	LYSC2_ONCMY	Lysozyme C II (EC 3.2.1.17) (1,4-beta-N-acetylmuramidase C) (Lysozyme type II)		Oncorhynchus mykiss (Rainbow trout) (Salmo gairdneri)	2wop	Q00972	BCKD_RAT	[3-methyl-2-oxobutanoate dehydrogenase [lipoamide]] kinase, mitochondrial (EC 2.7.11.4) (Branched-chain alpha-ketoacid dehydrogenase kinase) (BCKD-kinase) (BCKDHKIN)	Bckdk	Rattus norvegicus (Rat)
1HD2	P30044	PRDX5_HUMAN	Peroxiredoxin-5, mitochondrial (EC 1.11.1.15) (Alu corepressor 1) (Antioxidant enzyme B166) (AOEB166) (Liver tissue 2D-page spot 71B) (PLP) (Peroxiredoxin V) (Prx-V) (Peroxisomal antioxidant enzyme) (TPx type VI) (Thioredoxin peroxidase PMP20) (Thioredoxin reductase)	PRDX5 ACR1 SBBI10	Homo sapiens (Human)	3gy0	P00797	RENI_HUMAN	Renin (EC 3.4.23.15) (Angiotensinogenase)	REN	Homo sapiens (Human)
1YCL	O34667	LUXS_BACSU	S-ribosylhomocysteine lyase (EC 4.4.1.21) (AI-2 synthesis protein) (Autoinducer-2 production protein LuxS)	luxS ytjB BSU30670	Bacillus subtilis (strain 168)	3kxw	F9UM74	F9UM74_LACPL	Pyridoxal kinase (EC 2.7.1.35)	pdxK lp_0863	Lactobacillus plantarum (strain ATCC BAA-793 / NCIMB 8826 / WCFS1)
1MQ5	P00742	FA10_HUMAN	Coagulation factor X (EC 3.4.21.6) (Stuart factor) (Stuart-Prower factor) [Cleaved into: Factor X light chain; Factor X heavy chain; Activated factor Xa heavy chain]	F10	Homo sapiens (Human)	1zxn	P36017	VPS21_YEAST	Vacuolar protein sorting-associated protein 21 (GTP-binding protein YPT51) (Vacuolar protein-targeting protein 12)	VPS21 VPS12 VPT12 YPT21 YPT51 YOR089C YOR3154C	Saccharomyces cerevisiae (strain ATCC 204508 / S288c) (Baker's yeast)
1JXM	P31016	DLG4_RAT	Disks large homolog 4 (Postsynaptic density protein 95) (PSD-95) (Synapse-associated protein 90) (SAP-90) (SAP90)	Dlg4 Dlgh4 Psd95	Rattus norvegicus (Rat)	1tkb	Q9WYE8	Q9WYE8_THEMA	Uncharacterized protein	TM_0312	Thermotoga maritima (strain ATCC 43589 / MSB8 / DSM 3109 / JCM 10099)
1VL1	Q9X0N8	6PGL_THEMA	6-phosphogluconolactonase (6PGL) (EC 3.1.1.31)	pgl devB TM_1154	Thermotoga maritima (strain ATCC 43589 / MSB8 / DSM 3109 / JCM 10099)	2bpz	Q8TF76	HASP_HUMAN	Serine/threonine-protein kinase haspin (EC 2.7.11.1) (Germ cell-specific gene 2 protein) (H-haspin) (Haploid germ cell-specific nuclear protein kinase)	GSG2	Homo sapiens (Human)
1AB8	P26769	ADCY2_RAT	Adenylate cyclase type 2 (EC 4.6.1.1) (ATP pyrophosphate-lyase 2) (Adenylate cyclase type II) (Adenylyl cyclase 2) (AC2)	Adcy2	Rattus norvegicus (Rat)	1t5s	Q8WZM3	ETR1_CANTR	Enoyl-[acyl-carrier-protein] reductase 1, mitochondrial (EC 1.3.1.104) (2-enoyl thioester reductase 1)	ETR1	Candida tropicalis (Yeast)
1R8C	O28126	CCA_ARCFU	CCA-adding enzyme (EC 2.7.7.72) (CCA tRNA nucleotidyltransferase) (tRNA CCA-pyrophosphorylase) (tRNA adenylyl-/cytidylyl- transferase) (tRNA nucleotidyltransferase) (tRNA-NT)	cca AF_2156	Archaeoglobus fulgidus (strain ATCC 49558 / VC-16 / DSM 4304 / JCM 9628 / NBRC 100126)	2cmj	Q8WZM4	ETR2_CANTR	Enoyl-[acyl-carrier-protein] reductase 2, mitochondrial (EC 1.3.1.104) (2-enoyl thioester reductase 2)	ETR2	Candida tropicalis (Yeast)
1I5D	Q56310	CHEA_THEMA	Chemotaxis protein CheA (EC 2.7.13.3)	cheA TM_0702	Thermotoga maritima (strain ATCC 43589 / MSB8 / DSM 3109 / JCM 10099)	2v5a	P62577	CAT_ECOLX	Chloramphenicol acetyltransferase (CAT) (EC 2.3.1.28)	cat	Escherichia coli
1GJ4	P00734	THRB_HUMAN	Prothrombin (EC 3.4.21.5) (Coagulation factor II) [Cleaved into: Activation peptide fragment 1; Activation peptide fragment 2; Thrombin light chain; Thrombin heavy chain]	F2	Homo sapiens (Human)	1uh5	Q81JF8	Q81JF8_BACAN	Enoyl-[acyl-carrier-protein] reductase [NADH] (EC 1.3.1.9)	fabI GBAA_1232 BASH2_04621	Bacillus anthracis
3NOS	P28504	HIR2_HIRME	Hirudin-2 (Hirudin II)		Hirudo medicinalis (Medicinal leech)	3bkl	Q5SKW0	Q5SKW0_THET8	Probable ribosomal RNA small subunit methyltransferase	TTHA0533	Thermus thermophilus (strain HB8 / ATCC 27634 / DSM 579)
2F9B	P29474	NOS3_HUMAN	Nitric oxide synthase, endothelial (EC 1.14.13.39) (Constitutive NOS) (cNOS) (EC-NOS) (Endothelial NOS) (eNOS) (NOS type III) (NOSIII)	NOS3	Homo sapiens (Human)	2nv4	P62694	GUX1_HYPJE	Exoglucanase 1 (EC 3.2.1.91) (1,4-beta-cellobiohydrolase) (Cellobiohydrolase 7A) (Cel7A) (Exocellobiohydrolase I) (CBHI) (Exoglucanase I)	cbh1	Hypocrea jecorina (Trichoderma reesei)
1IYH	P08709	FA7_HUMAN	Coagulation factor VII (EC 3.4.21.21) (Proconvertin) (Serum prothrombin conversion accelerator) (SPCA) (Eptacog alfa) [Cleaved into: Factor VII light chain; Factor VII heavy chain]	F7	Homo sapiens (Human)	1gkz	Q55813	Q55813_SYNY3	O-methyltransferase	slr0095	Synechocystis sp. (strain PCC 6803 / Kazusa)
1RIT	P13726	TF_HUMAN	Tissue factor (TF) (Coagulation factor III) (Thromboplastin) (CD antigen CD142)	F3	Homo sapiens (Human)	2g22	P33224	AIDB_ECOLI	Putative acyl-CoA dehydrogenase AidB (EC 1.3.99.-)	aidB b4187 JW5867	Escherichia coli (strain K12)
1S3G	O60760	HPGDS_HUMAN	Hematopoietic prostaglandin D synthase (H-PGDS) (EC 5.3.99.2) (GST class-sigma) (Glutathione S-transferase) (EC 2.5.1.18) (Glutathione-dependent PGD synthase) (Glutathione-requiring prostaglandin D synthase) (Prostaglandin-H2 D-isomerase)	HPGDS GSTS PGDS PTGDS2	Homo sapiens (Human)	3hyo	P07987	GUX2_HYPJE	Exoglucanase 2 (EC 3.2.1.91) (1,4-beta-cellobiohydrolase) (Cellobiohydrolase 6A) (Cel6A) (Exocellobiohydrolase II) (CBHII) (Exoglucanase II)	cbh2	Hypocrea jecorina (Trichoderma reesei)
1E98	P02872	LECG_ARAHY	Galactose-binding lectin (Agglutinin) (PNA)		Arachis hypogaea (Peanut)	1ek0	P55792	HDVD_CLOAM	4-hydroxybutyryl-CoA dehydratase/vinylacetyl-CoA-Delta-isomerase (4-BUDH) (EC 4.2.1.120) (EC 5.3.3.3) (Gamma-aminobutyrate metabolism dehydratase/isomerase)	abfD	Clostridium aminobutyricum
1O70	P84139	KAD_SPOGL	Adenylate kinase (AK) (EC 2.7.4.3) (ATP-AMP transphosphorylase) (ATP:AMP phosphotransferase) (Adenylate monophosphate kinase)	adk	Sporosarcina globispora (Bacillus globisporus)	1zh8	P30419	NMT1_HUMAN	Glycylpeptide N-tetradecanoyltransferase 1 (EC 2.3.1.97) (Myristoyl-CoA:protein N-myristoyltransferase 1) (NMT 1) (Type I N-myristoyltransferase) (Peptide N-myristoyltransferase 1)	NMT1 NMT	Homo sapiens (Human)
1BR5	P23919	KTHY_HUMAN	Thymidylate kinase (EC 2.7.4.9) (dTMP kinase)	DTYMK CDC8 TMPK TYMK	Homo sapiens (Human)	3dlz	P0A2Y6	AROC_STRPN	Chorismate synthase (CS) (EC 4.2.3.5) (5-enolpyruvylshikimate-3-phosphate phospholyase)	aroC SP_1374	Streptococcus pneumoniae serotype 4 (strain ATCC BAA-334 / TIGR4)
1P4M	P10674	FAS1_DROME	Fasciclin-1 (Fasciclin I) (FAS I) (FCN)	Fas1 CG6588	Drosophila melanogaster (Fruit fly)	3doy	Q9HBL8	NMRL1_HUMAN	NmrA-like family domain-containing protein 1	NMRAL1 HSCARG	Homo sapiens (Human)
1UNH	P02879	RICI_RICCO	Ricin [Cleaved into: Ricin A chain (EC 3.2.2.22) (rRNA N-glycosidase); Linker peptide; Ricin B chain]		Ricinus communis (Castor bean)	1n9g	Q9WYW0	NPD_THEMA	NAD-dependent protein deacetylase (EC 3.5.1.-) (Regulatory protein SIR2 homolog) (Sir2Tm)	cobB sir2 TM_0490	Thermotoga maritima (strain ATCC 43589 / MSB8 / DSM 3109 / JCM 10099)
1QJC	Q969G6	RIFK_HUMAN	Riboflavin kinase (EC 2.7.1.26) (ATP:riboflavin 5'-phosphotransferase) (Flavokinase)	RFK	Homo sapiens (Human)	1hwr	P22985	XDH_RAT	Xanthine dehydrogenase/oxidase [Includes: Xanthine dehydrogenase (XD) (EC 1.17.1.4); Xanthine oxidase (XO) (EC 1.17.3.2) (Xanthine oxidoreductase) (XOR)]	Xdh	Rattus norvegicus (Rat)
1YYZ	Q00535	CDK5_HUMAN	Cyclin-dependent-like kinase 5 (EC 2.7.11.1) (Cell division protein kinase 5) (Serine/threonine-protein kinase PSSALRE) (Tau protein kinase II catalytic subunit) (TPKII catalytic subunit)	CDK5 CDKN5	Homo sapiens (Human)	1q23	P9WFD7	Y2623_MYCTU	Universal stress protein Rv2623 (USP Rv2623)	Rv2623 TB31.7	Mycobacterium tuberculosis (strain ATCC 25618 / H37Rv)
3BIF	P0A6I6	COAD_ECOLI	Phosphopantetheine adenylyltransferase (EC 2.7.7.3) (Dephospho-CoA pyrophosphorylase) (Pantetheine-phosphate adenylyltransferase) (PPAT)	coaD kdtB yicA b3634 JW3609	Escherichia coli (strain K12)	2qio	O66548	O66548_AQUAE	AP4A hydrolase	apfA aq_158	Aquifex aeolicus (strain VF5)
1NVA	P00636	F16P1_PIG	Fructose-1,6-bisphosphatase 1 (FBPase 1) (EC 3.1.3.11) (D-fructose-1,6-bisphosphate 1-phosphohydrolase 1) (Liver FBPase)	FBP1 FBP	Sus scrofa (Pig)	3dmf	Q9A9H3	GDPPS_CAUCR	GDP-perosamine synthase (EC 2.6.1.102)	per CC_1012	Caulobacter crescentus (strain ATCC 19089 / CB15)
2BJF	P25114	F264_RAT	6-phosphofructo-2-kinase/fructose-2,6-bisphosphatase 4 (6PF-2-K/Fru-2,6-P2ase 4) (PFK/FBPase 4) (6PF-2-K/Fru-2,6-P2ase testis-type isozyme) [Includes: 6-phosphofructo-2-kinase (EC 2.7.1.105); Fructose-2,6-bisphosphatase (EC 3.1.3.46)]	Pfkfb4	Rattus norvegicus (Rat)	1cel	P28907	CD38_HUMAN	ADP-ribosyl cyclase/cyclic ADP-ribose hydrolase 1 (EC 3.2.2.6) (2'-phospho-ADP-ribosyl cyclase) (2'-phospho-ADP-ribosyl cyclase/2'-phospho-cyclic-ADP-ribose transferase) (EC 2.4.99.20) (2'-phospho-cyclic-ADP-ribose transferase) (ADP-ribosyl cyclase 1) (ADPRC 1) (Cyclic ADP-ribose hydrolase 1) (cADPr hydrolase 1) (T10) (CD antigen CD38)	CD38	Homo sapiens (Human)
1ISS	P07547	ARO1_EMENI	Pentafunctional AROM polypeptide [Includes: 3-dehydroquinate synthase (DHQS) (EC 4.2.3.4); 3-phosphoshikimate 1-carboxyvinyltransferase (EC 2.5.1.19) (5-enolpyruvylshikimate-3-phosphate synthase) (EPSP synthase) (EPSPS); Shikimate kinase (SK) (EC 2.7.1.71); 3-dehydroquinate dehydratase (3-dehydroquinase) (EC 4.2.1.10); Shikimate dehydrogenase (EC 1.1.1.25)]	aromA aroA aroM AN0708	Emericella nidulans (strain FGSC A4 / ATCC 38163 / CBS 112.46 / NRRL 194 / M139) (Aspergillus nidulans)	1o86	Q5SKI6	Q5SKI6_THET8	Ribosomal RNA small subunit methyltransferase E (EC 2.1.1.193)	TTHA0657	Thermus thermophilus (strain HB8 / ATCC 27634 / DSM 579)
1H1H	P54965	CBH_CLOPE	Choloylglycine hydrolase (EC 3.5.1.24) (Bile salt hydrolase) (Conjugated bile acid hydrolase) (CBAH)	cbh CPE0709	Clostridium perfringens (strain 13 / Type A)	3cbg	P09838	TDT_MOUSE	DNA nucleotidylexotransferase (EC 2.7.7.31) (Terminal addition enzyme) (Terminal deoxynucleotidyltransferase) (TDT) (Terminal transferase)	Dntt Tdt	Mus musculus (Mouse)
1MSA	P23385	GRM1_RAT	Metabotropic glutamate receptor 1 (mGluR1)	Grm1 Gprc1a Mglur1	Rattus norvegicus (Rat)	3djl	P29218	IMPA1_HUMAN	Inositol monophosphatase 1 (IMP 1) (IMPase 1) (EC 3.1.3.25) (D-galactose 1-phosphate phosphatase) (EC 3.1.3.94) (Inositol-1(or 4)-monophosphatase 1) (Lithium-sensitive myo-inositol monophosphatase A1)	IMPA1 IMPA	Homo sapiens (Human)
1HK3	P12724	ECP_HUMAN	Eosinophil cationic protein (ECP) (EC 3.1.27.-) (Ribonuclease 3) (RNase 3)	RNASE3 ECP RNS3	Homo sapiens (Human)	1qk0	Q9X1A7	COAE_THEMA	Dephospho-CoA kinase (EC 2.7.1.24) (Dephosphocoenzyme A kinase)	coaE TM_1387	Thermotoga maritima (strain ATCC 43589 / MSB8 / DSM 3109 / JCM 10099)
1Q8J	P30617	LEC_GALNI	Mannose-specific lectin (Agglutinin) (LecGNA 2)		Galanthus nivalis (Common snowdrop)	1u8v	O87696	CBIF_BACME	Cobalt-precorrin-4 C(11)-methyltransferase (EC 2.1.1.271) (Cobalt-precorrin-3 methylase)	cbiF	Bacillus megaterium
1Q78	P02768	ALBU_HUMAN	Serum albumin	ALB GIG20 GIG42 PRO0903 PRO1708 PRO2044 PRO2619 PRO2675 UNQ696/PRO1341	Homo sapiens (Human)	2bpy	P04896	GNAS2_BOVIN	Guanine nucleotide-binding protein G(s) subunit alpha isoforms short (Adenylate cyclase-stimulating G alpha protein)	GNAS GNAS1	Bos taurus (Bovine)
1T67	Q9WYA5	Q9WYA5_THEMA	5-methyltetrahydrofolate S-homocysteine methyltransferase	TM_0268	Thermotoga maritima (strain ATCC 43589 / MSB8 / DSM 3109 / JCM 10099)	3iu2	P26769	ADCY2_RAT	Adenylate cyclase type 2 (EC 4.6.1.1) (ATP pyrophosphate-lyase 2) (Adenylate cyclase type II) (Adenylyl cyclase 2) (AC2)	Adcy2	Rattus norvegicus (Rat)
1FKG	P25500	PAPOA_BOVIN	Poly(A) polymerase alpha (PAP-alpha) (EC 2.7.7.19) (Polynucleotide adenylyltransferase alpha) [Cleaved into: Poly(A) polymerase alpha, N-terminally processed]	PAPOLA PAP	Bos taurus (Bovine)	1qxo	P30803	ADCY5_CANLF	Adenylate cyclase type 5 (EC 4.6.1.1) (ATP pyrophosphate-lyase 5) (Adenylate cyclase type V) (Adenylyl cyclase 5) (Ca(2+)-inhibitable adenylyl cyclase)	ADCY5	Canis lupus familiaris (Dog) (Canis familiaris)
1U32	Q9BY41	HDAC8_HUMAN	Histone deacetylase 8 (HD8) (EC 3.5.1.98)	HDAC8 HDACL1 CDA07	Homo sapiens (Human)	2plk	P0ACT4	TETR4_ECOLX	Tetracycline repressor protein class D	tetR	Escherichia coli
1JEO	P62942	FKB1A_HUMAN	Peptidyl-prolyl cis-trans isomerase FKBP1A (PPIase FKBP1A) (EC 5.2.1.8) (12 kDa FK506-binding protein) (12 kDa FKBP) (FKBP-12) (Calstabin-1) (FK506-binding protein 1A) (FKBP-1A) (Immunophilin FKBP12) (Rotamase)	FKBP1A FKBP1 FKBP12	Homo sapiens (Human)	2wm3	P29476	NOS1_RAT	Nitric oxide synthase, brain (EC 1.14.13.39) (BNOS) (Constitutive NOS) (NC-NOS) (NOS type I) (Neuronal NOS) (N-NOS) (nNOS) (Peptidyl-cysteine S-nitrosylase NOS1)	Nos1 Bnos	Rattus norvegicus (Rat)
1F0Y	P36873	PP1G_HUMAN	Serine/threonine-protein phosphatase PP1-gamma catalytic subunit (PP-1G) (EC 3.1.3.16) (Protein phosphatase 1C catalytic subunit)	PPP1CC	Homo sapiens (Human)	3d4b	P09951	SYN1_RAT	Synapsin-1 (Synapsin I)	Syn1	Rattus norvegicus (Rat)
1ZVX	Q58644	PHI_METJA	3-hexulose-6-phosphate isomerase (EC 5.3.1.27) (6-phospho-3-hexuloisomerase) (PHI)	phi MJ1247	Methanocaldococcus jannaschii (strain ATCC 43067 / DSM 2661 / JAL-1 / JCM 10045 / NBRC 100440) (Methanococcus jannaschii)	1wyg	Q9QYY9	ADH4_MOUSE	Alcohol dehydrogenase 4 (EC 1.1.1.1) (ADH2) (Alcohol dehydrogenase class II) (Alcohol dehydrogenase II)	Adh4	Mus musculus (Mouse)
1AHA	Q16836	HCDH_HUMAN	Hydroxyacyl-coenzyme A dehydrogenase, mitochondrial (HCDH) (EC 1.1.1.35) (Medium and short-chain L-3-hydroxyacyl-coenzyme A dehydrogenase) (Short-chain 3-hydroxyacyl-CoA dehydrogenase)	HADH HAD HADHSC SCHAD	Homo sapiens (Human)	3cis	D3U1A6	D3U1A6_NECAM	Glutathione S-transferase-2	gst-2	Necator americanus (Human hookworm)
1TUU	P22894	MMP8_HUMAN	Neutrophil collagenase (EC 3.4.24.34) (Matrix metalloproteinase-8) (MMP-8) (PMNL collagenase) (PMNL-CL)	MMP8 CLG1	Homo sapiens (Human)	3i7v	P0AAI5	FABF_ECOLI	3-oxoacyl-[acyl-carrier-protein] synthase 2 (EC 2.3.1.179) (3-oxoacyl-[acyl-carrier-protein] synthase II) (Beta-ketoacyl-ACP synthase II) (KAS II)	fabF fabJ b1095 JW1081	Escherichia coli (strain K12)
1WXI	P16094	RIP1_MOMCH	Ribosome-inactivating protein momordin I (EC 3.2.2.22) (Alpha-momorcharin) (Alpha-MMC) (rRNA N-glycosidase)		Momordica charantia (Bitter gourd) (Balsam pear)	3dr7	P25553	ALDA_ECOLI	Lactaldehyde dehydrogenase (EC 1.2.1.22) (Aldehyde dehydrogenase A) (Glycolaldehyde dehydrogenase) (EC 1.2.1.21)	aldA ald b1415 JW1412	Escherichia coli (strain K12)
1PGP	P38502	ACKA_METTE	Acetate kinase (EC 2.7.2.1) (Acetokinase)	ackA ack	Methanosarcina thermophila	2o3u	P97477	AURKA_MOUSE	Aurora kinase A (EC 2.7.11.1) (Aurora 2) (Aurora family kinase 1) (Aurora/IPL1-related kinase 1) (ARK-1) (Aurora-related kinase 1) (Ipl1- and aurora-related kinase 1) (Serine/threonine-protein kinase 6) (Serine/threonine-protein kinase Ayk1) (Serine/threonine-protein kinase aurora-A)	Aurka Aik Airk Ark1 Aura Ayk1 Btak Iak1 Stk15 Stk6	Mus musculus (Mouse)
1H7A	P18843	NADE_ECOLI	NH(3)-dependent NAD(+) synthetase (EC 6.3.1.5) (Nicotinamide adenine dinucleotide synthetase) (NADS) (Nitrogen regulatory protein)	nadE efg ntrL b1740 JW1729	Escherichia coli (strain K12)	2z0y	P22259	PCKA_ECOLI	Phosphoenolpyruvate carboxykinase (ATP) (PCK) (PEP carboxykinase) (PEPCK) (EC 4.1.1.49)	pckA pck b3403 JW3366	Escherichia coli (strain K12)
1PFY	P00349	6PGD_SHEEP	6-phosphogluconate dehydrogenase, decarboxylating (EC 1.1.1.44)	PGD	Ovis aries (Sheep)	1kej	P39081	PCF11_YEAST	Protein PCF11 (protein 1 of CF I)	PCF11 YDR228C YD9934.13C	Saccharomyces cerevisiae (strain ATCC 204508 / S288c) (Baker's yeast)
1THZ	P07071	NRDD_BPT4	Anaerobic ribonucleoside-triphosphate reductase (EC 1.17.4.2)	NRDD 49.1 55.11/55.13 SUNY	Enterobacteria phage T4 (Bacteriophage T4)	1imb	Q08685	CLP1_YEAST	mRNA cleavage and polyadenylation factor CLP1	CLP1 YOR250C	Saccharomyces cerevisiae (strain ATCC 204508 / S288c) (Baker's yeast)
1U0L	P00959	SYM_ECOLI	Methionine--tRNA ligase (EC 6.1.1.10) (Methionyl-tRNA synthetase) (MetRS)	metG b2114 JW2101	Escherichia coli (strain K12)	2grj	A9WHX7	A9WHX7_CHLAA	Bifunctional deaminase-reductase domain protein	Caur_2460	Chloroflexus aurantiacus (strain ATCC 29366 / DSM 635 / J-10-fl)
1YBU	P31335	PUR9_CHICK	Bifunctional purine biosynthesis protein PURH [Includes: Phosphoribosylaminoimidazolecarboxamide formyltransferase (EC 2.1.2.3) (5-aminoimidazole-4-carboxamide ribonucleotide formyltransferase) (AICAR transformylase); IMP cyclohydrolase (EC 3.5.4.10) (ATIC) (IMP synthase) (Inosinicase)]	ATIC PURH	Gallus gallus (Chicken)	1cbf	P20339	RAB5A_HUMAN	Ras-related protein Rab-5A	RAB5A RAB5	Homo sapiens (Human)
1UBE	Q9X242	RSGA_THEMA	Small ribosomal subunit biogenesis GTPase RsgA (EC 3.6.1.-)	rsgA yjeQ TM_1717	Thermotoga maritima (strain ATCC 43589 / MSB8 / DSM 3109 / JCM 10099)	1tl7	Q9AE70	Q9AE70_PSEPU	Beta-D-hydroxybutyrate dehydrogenase (EC 1.1.1.30)	bdhA	Pseudomonas putida (Arthrobacter siderocapsulatus)
1DJX	O07732	O07732_MYCTU	Probable lignin peroxidase LipJ	lipJ Rv1900c	Mycobacterium tuberculosis (strain ATCC 25618 / H37Rv)	2vke	Q03181	PPARD_HUMAN	Peroxisome proliferator-activated receptor delta (PPAR-delta) (NUCI) (Nuclear hormone receptor 1) (NUC1) (Nuclear receptor subfamily 1 group C member 2) (Peroxisome proliferator-activated receptor beta) (PPAR-beta)	PPARD NR1C2 PPARB	Homo sapiens (Human)
1KTG	Q59560	RECA_MYCS2	Protein RecA (Recombinase A)	recA MSMEG_2723 MSMEI_2656	Mycobacterium smegmatis (strain ATCC 700084 / mc(2)155)	3jt7	P15559	NQO1_HUMAN	NAD(P)H dehydrogenase [quinone] 1 (EC 1.6.5.2) (Azoreductase) (DT-diaphorase) (DTD) (Menadione reductase) (NAD(P)H:quinone oxidoreductase 1) (Phylloquinone reductase) (Quinone reductase 1) (QR1)	NQO1 DIA4 NMOR1	Homo sapiens (Human)
	P10688	PLCD1_RAT	1-phosphatidylinositol 4,5-bisphosphate phosphodiesterase delta-1 (EC 3.1.4.11) (Phosphoinositide phospholipase C-delta-1) (Phospholipase C-III) (PLC-III) (Phospholipase C-delta-1) (PLC-delta-1)	Plcd1	Rattus norvegicus (Rat)	1pk8	Q14676	MDC1_HUMAN	Mediator of DNA damage checkpoint protein 1 (Nuclear factor with BRCT domains 1)	MDC1 KIAA0170 NFBD1	Homo sapiens (Human)
	Q9U2M7	AP4A_CAEEL	Bis(5'-nucleosyl)-tetraphosphatase [asymmetrical] (EC 3.6.1.-) (Diadenosine 5',5'''-P1,P4-tetraphosphate asymmetrical hydrolase) (Ap4A hydrolase) (Ap4Aase) (Diadenosine tetraphosphatase) (Nudix hydrolase 4)	ndx-4 Y37H9A.6	Caenorhabditis elegans	1e3e	A0F7J4	A0F7J4_9HIV1	Pol protein (Fragment)	pol	Human immunodeficiency virus 1
						2on5	Q5G940	Q5G940_HELPX	3-hydroxyacyl-[acyl-carrier-protein] dehydratase FabZ (EC 4.2.1.59) ((3R)-hydroxymyristoyl-[acyl-carrier-protein] dehydratase) ((3R)-hydroxymyristoyl-ACP dehydrase) (Beta-hydroxyacyl-ACP dehydratase)	fabZ	Helicobacter pylori (Campylobacter pylori)
						3g11	P04825	AMPN_ECOLI	Aminopeptidase N (EC 3.4.11.2) (Alpha-aminoacylpeptide hydrolase)	pepN b0932 JW0915	Escherichia coli (strain K12)
						2ilu	Q9Y5Y6	ST14_HUMAN	Suppressor of tumorigenicity 14 protein (EC 3.4.21.109) (Matriptase) (Membrane-type serine protease 1) (MT-SP1) (Prostamin) (Serine protease 14) (Serine protease TADG-15) (Tumor-associated differentially-expressed gene 15 protein)	ST14 PRSS14 SNC19 TADG15	Homo sapiens (Human)
						3d2i	Q8VP84	Q8VP84_PECCA	Anthranilate phosphoribosyltransferase (EC 2.4.2.18)	trpD	Pectobacterium carotovorum (Erwinia carotovora)
						2olq	P19480	AHPF_SALTY	Alkyl hydroperoxide reductase subunit F (EC 1.8.1.-) (Alkyl hydroperoxide reductase F52A protein)	ahpF STM0609	Salmonella typhimurium (strain LT2 / SGSC1412 / ATCC 700720)
						2npi	Q14289	FAK2_HUMAN	Protein-tyrosine kinase 2-beta (EC 2.7.10.2) (Calcium-dependent tyrosine kinase) (CADTK) (Calcium-regulated non-receptor proline-rich tyrosine kinase) (Cell adhesion kinase beta) (CAK-beta) (CAKB) (Focal adhesion kinase 2) (FADK 2) (Proline-rich tyrosine kinase 2) (Related adhesion focal tyrosine kinase) (RAFTK)	PTK2B FAK2 PYK2 RAFTK	Homo sapiens (Human)
						3e1t	O94768	ST17B_HUMAN	Serine/threonine-protein kinase 17B (EC 2.7.11.1) (DAP kinase-related apoptosis-inducing protein kinase 2)	STK17B DRAK2	Homo sapiens (Human)
						3kgy	P40233	CKI1_SCHPO	Casein kinase I homolog 1 (EC 2.7.11.1)	cki1 SPBC1347.06c	Schizosaccharomyces pombe (strain 972 / ATCC 24843) (Fission yeast)
						1n6l	P0A3Y5	KKA3_ENTFL	Aminoglycoside 3'-phosphotransferase (EC 2.7.1.95) (APH(3')III) (Kanamycin kinase, type III) (Neomycin-kanamycin phosphotransferase type III)	aphA	Enterococcus faecalis (Streptococcus faecalis)
						2q2v	Q9WY54	GCST_THEMA	Aminomethyltransferase (EC 2.1.2.10) (Glycine cleavage system T protein)	gcvT TM_0211	Thermotoga maritima (strain ATCC 43589 / MSB8 / DSM 3109 / JCM 10099)
						2znq	Q9AL95	NROR_CLOAB	NADH-rubredoxin oxidoreductase (NROR) (EC 1.18.1.1) (NADH:rubredoxin oxidoreductase)	nroR CA_C2448	Clostridium acetobutylicum (strain ATCC 824 / DSM 792 / JCM 1419 / LMG 5710 / VKM B-1787)
						3jsx	O28751	Y1521_ARCFU	[Protein ADP-ribosylglutamate] hydrolase AF_1521 (EC 3.2.2.-)	AF_1521	Archaeoglobus fulgidus (strain ATCC 49558 / VC-16 / DSM 4304 / JCM 9628 / NBRC 100126)
						2zea	P55055	NR1H2_HUMAN	Oxysterols receptor LXR-beta (Liver X receptor beta) (Nuclear receptor NER) (Nuclear receptor subfamily 1 group H member 2) (Ubiquitously-expressed nuclear receptor)	NR1H2 LXRB NER UNR	Homo sapiens (Human)
						3k05	P12676	CHOD_STRS0	Cholesterol oxidase (CHOD) (EC 1.1.3.6) (Cholesterol isomerase) (EC 5.3.3.1)	choA	Streptomyces sp. (strain SA-COO)
						2rkf	A4GE69	XMT1_COFCA	7-methylxanthosine synthase 1 (EC 2.1.1.158) (Xanthosine methyltransferase) (XMT)	XMT1	Coffea canephora (Robusta coffee)
						3dp3	P72508	PHCB_ARTPT	C-phycocyanin beta chain	cpcB	Arthrospira platensis (Spirulina platensis)
						2dqm	P72509	PHCA_ARTPT	C-phycocyanin alpha chain	cpcA	Arthrospira platensis (Spirulina platensis)
						2gv7	P50163	TRN2_DATST	Tropinone reductase 2 (EC 1.1.1.236) (Tropinone reductase II) (TR-II)	TR2	Datura stramonium (Jimsonweed) (Common thornapple)
						1kgz	Q28943	DPYD_PIG	Dihydropyrimidine dehydrogenase [NADP(+)] (DHPDHase) (DPD) (EC 1.3.1.2) (Dihydrothymine dehydrogenase) (Dihydrouracil dehydrogenase)	DPYD	Sus scrofa (Pig)
						1hyu	P28523	CSK2A_MAIZE	Casein kinase II subunit alpha (EC 2.7.11.1) (CK II) (CK2-alpha)	ACK2	Zea mays (Maize)
						3fzt	P77967	CRYD_SYNY3	Cryptochrome DASH	cry phr phrB sll1629	Synechocystis sp. (strain PCC 6803 / Kazusa)
						3lm0	Q8KN66	Q8KN66_PSEAI	WbpP		Pseudomonas aeruginosa
						1csn	Q9UGN5	PARP2_HUMAN	Poly [ADP-ribose] polymerase 2 (PARP-2) (hPARP-2) (EC 2.4.2.30) (ADP-ribosyltransferase diphtheria toxin-like 2) (ARTD2) (NAD(+) ADP-ribosyltransferase 2) (ADPRT-2) (Poly[ADP-ribose] synthase 2) (pADPRT-2)	PARP2 ADPRT2 ADPRTL2	Homo sapiens (Human)
						1j7u	Q10714	ACE_DROME	Angiotensin-converting enzyme (EC 3.4.15.1) (Dipeptidyl carboxypeptidase I) (Kininase II)	Ance Race CG8827	Drosophila melanogaster (Fruit fly)
						1wop	Q6LY14	Q6LY14_METMP	SAM (And some other nucleotide) binding motif:Generic methyltransferase	MMP1179	Methanococcus maripaludis (strain S2 / LL)
						3klj	O35963	RB33B_MOUSE	Ras-related protein Rab-33B	Rab33b	Mus musculus (Mouse)
						2bfr	Q5SHS3	REX_THET8	Redox-sensing transcriptional repressor Rex	rex TTHA1657	Thermus thermophilus (strain HB8 / ATCC 27634 / DSM 579)
						1pq6	P07327	ADH1A_HUMAN	Alcohol dehydrogenase 1A (EC 1.1.1.1) (Alcohol dehydrogenase subunit alpha)	ADH1A ADH1	Homo sapiens (Human)
						1n4w	C4TPG1	C4TPG1_9GAMM	Lumazine protein (Fragment)	lump	Photobacterium kishitanii
						2eg5	Q80Z29	NAMPT_RAT	Nicotinamide phosphoribosyltransferase (NAmPRTase) (Nampt) (EC 2.4.2.12) (Pre-B-cell colony-enhancing factor 1 homolog) (PBEF) (Visfatin)	Nampt Pbef1	Rattus norvegicus (Rat)
						2uum	Q9H0F7	ARL6_HUMAN	ADP-ribosylation factor-like protein 6 (Bardet-Biedl syndrome 3 protein)	ARL6 BBS3	Homo sapiens (Human)
						1ipe	P16152	CBR1_HUMAN	Carbonyl reductase [NADPH] 1 (EC 1.1.1.184) (15-hydroxyprostaglandin dehydrogenase [NADP(+)]) (EC 1.1.1.197) (NADPH-dependent carbonyl reductase 1) (Prostaglandin 9-ketoreductase) (Prostaglandin-E(2) 9-reductase) (EC 1.1.1.189) (Short chain dehydrogenase/reductase family 21C member 1)	CBR1 CBR CRN SDR21C1	Homo sapiens (Human)
						1gte	Q47KX2	Q47KX2_THEFY	Uncharacterized protein	Tfu_2867	Thermobifida fusca (strain YX)
						2oxd	Q4QEJ1	Q4QEJ1_LEIMA	ADP-ribosylation factor-like protein 1	ARL-1 LMJF_17_0070	Leishmania major
						1np7	D0VWU7	D0VWU7_GEOSE	GTP-binding protein YqeH required for biosis of 30S ribosome subunit (GTPase) (YqeH GTPase)	AA904_02365 B4114_2212 TGS27_0162	Geobacillus stearothermophilus (Bacillus stearothermophilus)
						1sb9	Q54276	Q54276_SERMA	Chitinase	chiB	Serratia marcescens
						3kjd	Q47764	Q47764_ENTFC	Aac(6')-Ii protein	aac(6')-Ii	Enterococcus faecium (Streptococcus faecium)
						2x96	Q99KK2	NEUA_MOUSE	N-acylneuraminate cytidylyltransferase (EC 2.7.7.43) (CMP-N-acetylneuraminic acid synthase) (CMP-NeuNAc synthase)	Cmas	Mus musculus (Mouse)
						3dlc	P77488	DXS_ECOLI	1-deoxy-D-xylulose-5-phosphate synthase (EC 2.2.1.7) (1-deoxyxylulose-5-phosphate synthase) (DXP synthase) (DXPS)	dxs yajP b0420 JW0410	Escherichia coli (strain K12)
						1z06	Q04894	ADH6_YEAST	NADP-dependent alcohol dehydrogenase 6 (EC 1.1.1.2) (NADP-dependent alcohol dehydrogenase VI) (ScADHVI)	ADH6 YMR318C YM9924.10C	Saccharomyces cerevisiae (strain ATCC 204508 / S288c) (Baker's yeast)
						2dt5	Q9RFD6	BCHL_RHOS4	Light-independent protochlorophyllide reductase iron-sulfur ATP-binding protein (DPOR subunit L) (LI-POR subunit L) (EC 1.3.7.7)	bchL RHOS4_18930 RSP_0288	Rhodobacter sphaeroides (strain ATCC 17023 / 2.4.1 / NCIB 8253 / DSM 158)
						3fna	P01112	RASH_HUMAN	GTPase HRas (H-Ras-1) (Ha-Ras) (Transforming protein p21) (c-H-ras) (p21ras) [Cleaved into: GTPase HRas, N-terminally processed]	HRAS HRAS1	Homo sapiens (Human)
						1hso	P04049	RAF1_HUMAN	RAF proto-oncogene serine/threonine-protein kinase (EC 2.7.11.1) (Proto-oncogene c-RAF) (cRaf) (Raf-1)	RAF1 RAF	Homo sapiens (Human)
						1hvj	P17584	DHD2_LACPA	D-2-hydroxyisocaproate dehydrogenase (D-HICDH) (EC 1.1.1.-)		Lactobacillus paracasei
						3a3g	P0CE47	EFTU1_ECOLI	Elongation factor Tu 1 (EF-Tu 1) (Bacteriophage Q beta RNA-directed RNA polymerase subunit III) (P-43)	tufA b3339 JW3301	Escherichia coli (strain K12)
						2g96	Q9AFC7	GTFD_AMYOR	Devancosaminyl-vancomycin vancosaminetransferase (EC 2.4.1.322) (Devancosamine-vancomycin TDP-vancosaminyltransferase) (Glycosyltransferase GtfD)	gtfD	Amycolatopsis orientalis (Nocardia orientalis)
						2h57	Q86MV5	Q86MV5_9TRYP	RNA editing complex protein MP57	MP57	Trypanosoma brucei
						3bhj	Q97XZ3	Q97XZ3_SULSO	Dihydrolipoamide dehydrogenase (PdhD-3) (EC 1.8.1.4)	pdhD-3 SSO1565	Sulfolobus solfataricus (strain ATCC 35092 / DSM 1617 / JCM 11322 / P2)
						1h36	P07291	MLE_ARGIR	Myosin essential light chain, striated adductor muscle (E-LC) (Sulfhydryl light chain) (SHLC)		Argopecten irradians (Bay scallop) (Aequipecten irradians)
						2qe6	P13543	MLR_ARGIR	Myosin regulatory light chain, striated adductor muscle (R-LC)		Argopecten irradians (Bay scallop) (Aequipecten irradians)
						2x77	P24733	MYS_ARGIR	Myosin heavy chain, striated muscle		Argopecten irradians (Bay scallop) (Aequipecten irradians)
						3ec1	O19069	SUCA_PIG	Succinate--CoA ligase [ADP/GDP-forming] subunit alpha, mitochondrial (EC 6.2.1.4) (EC 6.2.1.5) (Succinyl-CoA synthetase subunit alpha) (SCS-alpha)	SUCLG1	Sus scrofa (Pig)
						1ur9	P53590	SUCB2_PIG	Succinate--CoA ligase [GDP-forming] subunit beta, mitochondrial (EC 6.2.1.4) (GTP-specific succinyl-CoA synthetase subunit beta) (G-SCS) (GTPSCS) (Succinyl-CoA synthetase beta-G chain) (SCS-betaG) (Fragment)	SUCLG2	Sus scrofa (Pig)
						1n71	O49003	O49003_AVESA	NPH1-1	NPH1-1	Avena sativa (Oat)
						2zhq	P63000	RAC1_HUMAN	Ras-related C3 botulinum toxin substrate 1 (Cell migration-inducing gene 5 protein) (Ras-like protein TC25) (p21-Rac1)	RAC1 TC25 MIG5	Homo sapiens (Human)
						1qwj	Q9U1K1	SPIR_DROME	Protein spire	spir p150-Spir CG10076	Drosophila melanogaster (Fruit fly)
						2o1s	O58320	GYAR_PYRHO	Glyoxylate reductase (EC 1.1.1.26)	gyaR PH0597	Pyrococcus horikoshii (strain ATCC 700860 / DSM 12428 / JCM 9974 / NBRC 100139 / OT-3)
						1piw	P00514	KAP0_BOVIN	cAMP-dependent protein kinase type I-alpha regulatory subunit [Cleaved into: cAMP-dependent protein kinase type I-alpha regulatory subunit, N-terminally processed]	PRKAR1A	Bos taurus (Bovine)
						3fwy	O74536	SNF1_SCHPO	SNF1-like protein kinase ssp2 (EC 2.7.11.1)	ssp2 SPCC74.03c	Schizosaccharomyces pombe (strain 972 / ATCC 24843) (Fission yeast)
						3kud	P78789	AAKB_SCHPO	5'-AMP-activated protein kinase subunit beta (AMPK subunit beta)	amk2 SPCC1919.03c	Schizosaccharomyces pombe (strain 972 / ATCC 24843) (Fission yeast)
						1dxy	Q10343	AAKG_SCHPO	5'-AMP-activated protein kinase subunit gamma (AMPK gamma) (AMPK subunit gamma)	cbs2 SPAC1556.08c SPAC1F12.01c	Schizosaccharomyces pombe (strain 972 / ATCC 24843) (Fission yeast)
						1efc	A0A0H3G9R2	A0A0H3G9R2_BRUSU	Alcohol dehydrogenase, zinc-containing	BS1330_I0203	Brucella suis biovar 1 (strain 1330)
						1rrv	Q38814	THI4_ARATH	Thiamine thiazole synthase, chloroplastic (Thiazole biosynthetic enzyme)	THI1 ARA6 THI4 At5g54770 MBG8.3	Arabidopsis thaliana (Mouse-ear cress)
						2b51	Q9X0C3	Q9X0C3_THEMA	Mannose-1-phosphate guanylyltransferase	TM_1033	Thermotoga maritima (strain ATCC 43589 / MSB8 / DSM 3109 / JCM 10099)
						3l8k	O67636	O67636_AQUAE	Prephenate dehydrogenase	tyrA aq_1755	Aquifex aeolicus (strain VF5)
						1kqm	Q9M4D2	Q9M4D2_CAPAN	Ferredoxin--NADP reductase (EC 1.18.1.2)	fnr	Capsicum annuum (Bell pepper)
						2fp4	P10943	HUTP_BACSU	Hut operon positive regulatory protein	hutP BSU39340	Bacillus subtilis (strain 168)
						2uxz	Q9NRW1	RAB6B_HUMAN	Ras-related protein Rab-6B	RAB6B	Homo sapiens (Human)
						2wkp	P43889	GLMU_HAEIN	Bifunctional protein GlmU [Includes: UDP-N-acetylglucosamine pyrophosphorylase (EC 2.7.7.23) (N-acetylglucosamine-1-phosphate uridyltransferase); Glucosamine-1-phosphate N-acetyltransferase (EC 2.3.1.157)]	glmU HI_0642	Haemophilus influenzae (strain ATCC 51907 / DSM 11121 / KW20 / Rd)
						3mn6	Q15382	RHEB_HUMAN	GTP-binding protein Rheb (Ras homolog enriched in brain)	RHEB RHEB2	Homo sapiens (Human)
						1d3p	Q53W68	Q53W68_THET8	Putative short-chain oxidoreductase	TTHB094	Thermus thermophilus (strain HB8 / ATCC 27634 / DSM 579)
						2dbr	Q58622	Y1225_METJA	Uncharacterized protein MJ1225	MJ1225	Methanocaldococcus jannaschii (strain ATCC 43067 / DSM 2661 / JAL-1 / JCM 10045 / NBRC 100440) (Methanococcus jannaschii)
						3lfz	Q00955	ACAC_YEAST	Acetyl-CoA carboxylase (ACC) (EC 6.4.1.2) (Fatty acid synthetase 3) (mRNA transport-defective protein 7) [Includes: Biotin carboxylase (EC 6.3.4.14)]	ACC1 ABP2 FAS3 MTR7 YNR016C N3175	Saccharomyces cerevisiae (strain ATCC 204508 / S288c) (Baker's yeast)
						1rgs	A6T989	A6T989_KLEP7	Ribokinase (RK) (EC 2.7.1.15)	rbsK KPN_01729	Klebsiella pneumoniae subsp. pneumoniae (strain ATCC 700721 / MGH 78578)
						2qrd	P37672	DLGD_ECOLI	2,3-diketo-L-gulonate reductase (2,3-DKG reductase) (EC 1.1.1.130) (3-dehydro-L-gulonate 2-dehydrogenase)	dlgD yiaK b3575 JW3547	Escherichia coli (strain K12)
						3meq	P35557	HXK4_HUMAN	Glucokinase (EC 2.7.1.2) (Hexokinase type IV) (HK IV) (Hexokinase-4) (HK4) (Hexokinase-D)	GCK	Homo sapiens (Human)
						1rp0	Q57329	Q57329_YERPU	CDP-D-glucose-4,6-dehydratase (CDP-glucose 4,6-dehydratase) (EC 4.2.1.45)	ascB ddhB ERS008480_02431	Yersinia pseudotuberculosis
						2x65	Q9UKK9	NUDT5_HUMAN	ADP-sugar pyrophosphatase (EC 3.6.1.13) (8-oxo-dGDP phosphatase) (EC 3.6.1.58) (Nuclear ATP-synthesis protein NUDIX5) (EC 2.7.7.96) (Nucleoside diphosphate-linked moiety X motif 5) (Nudix motif 5) (hNUDT5) (YSA1H)	NUDT5 NUDIX5 HSPC115	Homo sapiens (Human)
						2zcp	Q82L35	Q82L35_STRAW	Uncharacterized protein	SAVERM_2177	Streptomyces avermitilis (strain ATCC 31267 / DSM 46492 / JCM 5070 / NBRC 14893 / NCIMB 12804 / NRRL 8165 / MA-4680)
						3ggo	Q8KNE0	Q8KNE0_MICEC	CalG2	calG2	Micromonospora echinospora (Micromonospora purpurea)
						1sm4	Q2RSB2	PNTAA_RHORT	NAD(P) transhydrogenase subunit alpha part 1 (EC 1.6.1.2) (Nicotinamide nucleotide transhydrogenase subunit alpha 1) (Proton-translocating transhydrogenase component 1) (Pyridine nucleotide transhydrogenase subunit alpha 1) (dI)	pntAA nntA1 Rru_A2183	Rhodospirillum rubrum (strain ATCC 11170 / ATH 1.1.1 / DSM 467 / LMG 4362 / NCIB 8255 / S1)
						1vea	Q04828	AK1C1_HUMAN	Aldo-keto reductase family 1 member C1 (EC 1.1.1.-) (20-alpha-hydroxysteroid dehydrogenase) (20-alpha-HSD) (EC 1.1.1.149) (Chlordecone reductase homolog HAKRC) (Dihydrodiol dehydrogenase 1/2) (DD1/DD2) (High-affinity hepatic bile acid-binding protein) (HBAB) (Indanol dehydrogenase) (EC 1.1.1.112) (Trans-1,2-dihydrobenzene-1,2-diol dehydrogenase) (EC 1.3.1.20)	AKR1C1 DDH DDH1	Homo sapiens (Human)
						2e9s	Q12009	TRMB_YEAST	tRNA (guanine-N(7)-)-methyltransferase (EC 2.1.1.33) (Transfer RNA methyltransferase 8) (tRNA (guanine(46)-N(7))-methyltransferase) (tRNA(m7G46)-methyltransferase)	TRM8 YDL201W D1075	Saccharomyces cerevisiae (strain ATCC 204508 / S288c) (Baker's yeast)
						2v0k	Q53H47	SETMR_HUMAN	Histone-lysine N-methyltransferase SETMAR (SET domain and mariner transposase fusion protein) (Metnase) [Includes: Histone-lysine N-methyltransferase (EC 2.1.1.43); Transposon Hsmar1 transposase (EC 3.1.-.-)]	SETMAR	Homo sapiens (Human)
						1xts	Q06520	ST2A1_HUMAN	Bile salt sulfotransferase (EC 2.8.2.14) (Dehydroepiandrosterone sulfotransferase) (DHEA-ST) (Hydroxysteroid Sulfotransferase) (HST) (ST2) (ST2A3) (Sulfotransferase 2A1) (ST2A1)	SULT2A1 HST STD	Homo sapiens (Human)
						2yut	Q15118	PDK1_HUMAN	[Pyruvate dehydrogenase (acetyl-transferring)] kinase isozyme 1, mitochondrial (EC 2.7.11.2) (Pyruvate dehydrogenase kinase isoform 1) (PDH kinase 1)	PDK1 PDHK1	Homo sapiens (Human)
						3kh5	Q5SLS0	Q5SLS0_THET8	Uncharacterized protein	TTHA0223	Thermus thermophilus (strain HB8 / ATCC 27634 / DSM 579)
						1uys	P06239	LCK_HUMAN	Tyrosine-protein kinase Lck (EC 2.7.10.2) (Leukocyte C-terminal Src kinase) (LSK) (Lymphocyte cell-specific protein-tyrosine kinase) (Protein YT16) (Proto-oncogene Lck) (T cell-specific protein-tyrosine kinase) (p56-LCK)	LCK	Homo sapiens (Human)
						3ikh	Q48436	BUDC_KLEPN	Diacetyl reductase [(S)-acetoin forming] (EC 1.1.1.304) (Acetoin(diacetyl) reductase) (AR) (Meso-2,3-butanediol dehydrogenase)	budC	Klebsiella pneumoniae
						1s20	P09237	MMP7_HUMAN	Matrilysin (EC 3.4.24.23) (Matrin) (Matrix metalloproteinase-7) (MMP-7) (Pump-1 protease) (Uterine metalloproteinase)	MMP7 MPSL1 PUMP1	Homo sapiens (Human)
						3goi	Q15119	PDK2_HUMAN	[Pyruvate dehydrogenase (acetyl-transferring)] kinase isozyme 2, mitochondrial (EC 2.7.11.2) (Pyruvate dehydrogenase kinase isoform 2) (PDH kinase 2) (PDKII)	PDK2 PDHK2	Homo sapiens (Human)
						1rkx	Q9NR31	SAR1A_HUMAN	GTP-binding protein SAR1a (COPII-associated small GTPase)	SAR1A SAR1 SARA SARA1	Homo sapiens (Human)
						3bm4	Q8WNV7	DHRS4_PIG	Dehydrogenase/reductase SDR family member 4 (EC 1.1.1.184) (NADPH-dependent carbonyl reductase/NADP-retinol dehydrogenase) (CR) (PHCR) (NADPH-dependent retinol dehydrogenase/reductase) (NDRD) (Peroxisomal short-chain alcohol dehydrogenase) (PSCD)	DHRS4	Sus scrofa (Pig)
						3go4	P01050	HIRV1_HIRME	Hirudin variant-1 (Hirudin-1) (Hirudin-I) (Lepirudin)		Hirudo medicinalis (Medicinal leech)
						3iaa	O88703	HCN2_MOUSE	Potassium/sodium hyperpolarization-activated cyclic nucleotide-gated channel 2 (Brain cyclic nucleotide-gated channel 2) (BCNG-2) (Hyperpolarization-activated cation channel 1) (HAC-1)	Hcn2 Bcng2 Hac1	Mus musculus (Mouse)
						1l7e	P23458	JAK1_HUMAN	Tyrosine-protein kinase JAK1 (EC 2.7.10.2) (Janus kinase 1) (JAK-1)	JAK1 JAK1A JAK1B	Homo sapiens (Human)
						1npa	Q9RPT1	RHLG_PSEAE	Rhamnolipids biosynthesis 3-oxoacyl-[acyl-carrier-protein] reductase (EC 1.1.1.100) (3-ketoacyl-acyl carrier protein reductase)	rhlG PA3387	Pseudomonas aeruginosa (strain ATCC 15692 / DSM 22644 / CIP 104116 / JCM 14847 / LMG 12228 / 1C / PRS 101 / PAO1)
						3c3u	Q7SID9	Q7SID9_BREST	Oxidoreductase		Brevibacterium sterolicum
						1mrq	O34656	COTI_BACSU	Spore coat protein I	cotI ytaA BSU30920	Bacillus subtilis (strain 168)
						2vdv	P00953	SYW_GEOSE	Tryptophan--tRNA ligase (EC 6.1.1.2) (Tryptophanyl-tRNA synthetase) (TrpRS)	trpS	Geobacillus stearothermophilus (Bacillus stearothermophilus)
						3bo5	O95340	PAPS2_HUMAN	Bifunctional 3'-phosphoadenosine 5'-phosphosulfate synthase 2 (PAPS synthase 2) (PAPSS 2) (Sulfurylase kinase 2) (SK 2) (SK2) [Includes: Sulfate adenylyltransferase (EC 2.7.7.4) (ATP-sulfurylase) (Sulfate adenylate transferase) (SAT); Adenylyl-sulfate kinase (EC 2.7.1.25) (3'-phosphoadenosine-5'-phosphosulfate synthase) (APS kinase) (Adenosine-5'-phosphosulfate 3'-phosphotransferase) (Adenylylsul…	PAPSS2 ATPSK2	Homo sapiens (Human)
						1j99	P31808	YCIK_ECOLI	Uncharacterized oxidoreductase YciK (EC 1.-.-.-)	yciK b1271 JW1263	Escherichia coli (strain K12)
						2q8g	P10340	FLAV_SYNE7	Flavodoxin	isiB Synpcc7942_1541	Synechococcus elongatus (strain PCC 7942) (Anacystis nidulans R2)
						2yqz	Q99714	HCD2_HUMAN	3-hydroxyacyl-CoA dehydrogenase type-2 (EC 1.1.1.35) (17-beta-hydroxysteroid dehydrogenase 10) (17-beta-HSD 10) (EC 1.1.1.51) (3-hydroxy-2-methylbutyryl-CoA dehydrogenase) (EC 1.1.1.178) (3-hydroxyacyl-CoA dehydrogenase type II) (Endoplasmic reticulum-associated amyloid beta-peptide-binding protein) (Mitochondrial ribonuclease P protein 2) (Mitochondrial RNase P protein 2) (Short chain dehydrogen…	HSD17B10 ERAB HADH2 MRPP2 SCHAD SDR5C1 XH98G2	Homo sapiens (Human)
						2zm4	O26249	CBIT_METTH	Probable cobalt-precorrin-6B C(15)-methyltransferase (decarboxylating) (EC 2.1.1.196)	cbiT MTH_146	Methanothermobacter thermautotrophicus (strain ATCC 29096 / DSM 1053 / JCM 10044 / NBRC 100330 / Delta H) (Methanobacterium thermoautotrophicum)
						1geg	P60568	IL2_HUMAN	Interleukin-2 (IL-2) (T-cell growth factor) (TCGF) (Aldesleukin)	IL2	Homo sapiens (Human)
						1mmr	P41743	KPCI_HUMAN	Protein kinase C iota type (EC 2.7.11.13) (Atypical protein kinase C-lambda/iota) (PRKC-lambda/iota) (aPKC-lambda/iota) (nPKC-iota)	PRKCI DXS1179E	Homo sapiens (Human)
						2bu7	Q6FNA9	Q6FNA9_CANGA	Uncharacterized protein	FMNAT CAGL0K01397g	Candida glabrata (strain ATCC 2001 / CBS 138 / JCM 3761 / NBRC 0622 / NRRL Y-65) (Yeast) (Torulopsis glabrata)
						2gao	P07560	SEC4_YEAST	Ras-related protein SEC4 (Suppressor of RHO3 protein 6)	SEC4 SRO6 YFL005W	Saccharomyces cerevisiae (strain ATCC 204508 / S288c) (Baker's yeast)
						1d4l	P0A3R9	NCZS_STRCZ	Neocarzinostatin (NCS) (Mitomalcin) (MMC)	ncsA	Streptomyces carzinostaticus
						2zat	Q5SJP9	Q5SJP9_THET8	5-carboxymethyl-2-hydroxymuconate semialdehyde dehydrogenaseiheyensis HTE831]	TTHA0959	Thermus thermophilus (strain HB8 / ATCC 27634 / DSM 579)
						2zgb	P83194	G6PI_PYRFU	Glucose-6-phosphate isomerase (GPI) (EC 5.3.1.9) (Phosphoglucose isomerase) (PGI) (Phosphohexose isomerase) (PHI)	pgiA PF0196	Pyrococcus furiosus (strain ATCC 43587 / DSM 3638 / JCM 8422 / Vc1)
						3bpz	P08631	HCK_HUMAN	Tyrosine-protein kinase HCK (EC 2.7.10.2) (Hematopoietic cell kinase) (Hemopoietic cell kinase) (p59-HCK/p60-HCK) (p59Hck) (p61Hck)	HCK	Homo sapiens (Human)
						3eyh	Q7BK04	Q7BK04_HELPX	Cag alpha (Cag pathogenicity island protein) (Cag-alfa) (CagAlpha protein) (VirB11-like protein) (p-type DNA transfer ATPase VirB11)	cag-alfa cag-alpha cagAlpha virB11 AA971_03950 AC785_03890 ACM25_02070 ACM37_01770 AEY53_03685 AM497_06540 AM498_02085 BZK21_07190 HP0525	Helicobacter pylori (Campylobacter pylori)
						2b4q	Q8U306	Q8U306_PYRFU	RNase l inhibitor	PF0670	Pyrococcus furiosus (strain ATCC 43587 / DSM 3638 / JCM 8422 / Vc1)
						2i0k	P12256	PAC_LYSSH	Penicillin acylase (EC 3.5.1.11) (Penicillin V amidase) (PVA)		Lysinibacillus sphaericus (Bacillus sphaericus)
						2q83	P13726	TF_HUMAN	Tissue factor (TF) (Coagulation factor III) (Thromboplastin) (CD antigen CD142)	F3	Homo sapiens (Human)
						1htg	P9WJJ7	NADC_MYCTU	Nicotinate-nucleotide pyrophosphorylase [carboxylating] (EC 2.4.2.19) (Quinolinate phosphoribosyltransferase [decarboxylating]) (QAPRTase)	nadC Rv1596 MTCY336.08c	Mycobacterium tuberculosis (strain ATCC 25618 / H37Rv)
						1i6m	P05771	KPCB_HUMAN	Protein kinase C beta type (PKC-B) (PKC-beta) (EC 2.7.11.13)	PRKCB PKCB PRKCB1	Homo sapiens (Human)
						2ax4	Q6FPH0	Q6FPH0_CANGA	Uncharacterized protein	CAGL0J03894g	Candida glabrata (strain ATCC 2001 / CBS 138 / JCM 3761 / NBRC 0622 / NRRL Y-65) (Yeast) (Torulopsis glabrata)
						2f80	Q9X0A2	Q9X0A2_THEMA	Oxidoreductase, aldo/keto reductase family	TM_1009	Thermotoga maritima (strain ATCC 43589 / MSB8 / DSM 3109 / JCM 10099)
						3f1k	P9WNH5	HSAD_MYCTU	4,5:9,10-diseco-3-hydroxy-5,9,17-trioxoandrosta-1(10),2-diene-4-oate hydrolase (EC 3.7.1.17) (2-hydroxy-6-oxo-6-phenylhexa-2,4-dienoate hydrolase) (HOPDA hydrolase) (EC 3.7.1.8) (Meta-cleavage product hydrolase) (MCP hydrolase)	hsaD bphD Rv3569c	Mycobacterium tuberculosis (strain ATCC 25618 / H37Rv)
						1ofv	P50579	MAP2_HUMAN	Methionine aminopeptidase 2 (MAP 2) (MetAP 2) (EC 3.4.11.18) (Initiation factor 2-associated 67 kDa glycoprotein) (p67) (p67eIF2) (Peptidase M)	METAP2 MNPEP P67EIF2	Homo sapiens (Human)
						1u7t	P0CD76	LPXD_CHLTR	UDP-3-O-acylglucosamine N-acyltransferase (EC 2.3.1.-)	lpxD CT_243	Chlamydia trachomatis (strain D/UW-3/Cx)
						1l3i	P47998	CYSK1_ARATH	Cysteine synthase 1 (EC 2.5.1.47) (At.OAS.5-8) (Beta-substituted Ala synthase 1;1) (ARAth-Bsas1;1) (CSase A) (AtCS-A) (Cys-3A) (O-acetylserine (thiol)-lyase 1) (OAS-TL A) (O-acetylserine sulfhydrylase) (Protein ONSET OF LEAF DEATH 3)	OASA1 OAS1 OASS OLD3 At4g14880 dl3480c	Arabidopsis thaliana (Mouse-ear cress)
						1m49	Q70ET3	Q70ET3_9CALI	Polyprotein (Fragment)		Norwalk virus
						1zrz	Q9NWZ3	IRAK4_HUMAN	Interleukin-1 receptor-associated kinase 4 (IRAK-4) (EC 2.7.11.1) (Renal carcinoma antigen NY-REN-64)	IRAK4	Homo sapiens (Human)
						3g6k	P05091	ALDH2_HUMAN	Aldehyde dehydrogenase, mitochondrial (EC 1.2.1.3) (ALDH class 2) (ALDH-E2) (ALDHI)	ALDH2 ALDM	Homo sapiens (Human)
						1g17	P80508	PE2R_RABIT	Prostaglandin-E(2) 9-reductase (EC 1.1.1.189) (20-alpha-hydroxysteroid dehydrogenase) (20-alpha-HSD) (EC 1.1.1.149)	AKR1C5	Oryctolagus cuniculus (Rabbit)
						1k1o	Q739U3	Q739U3_BACC1	O-methyltransferase, putative	BCE_2045	Bacillus cereus (strain ATCC 10987 / NRS 248)
						1nco	P51649	SSDH_HUMAN	Succinate-semialdehyde dehydrogenase, mitochondrial (EC 1.2.1.24) (Aldehyde dehydrogenase family 5 member A1) (NAD(+)-dependent succinic semialdehyde dehydrogenase)	ALDH5A1 SSADH	Homo sapiens (Human)
						2d4e	P02699	OPSD_BOVIN	Rhodopsin	RHO	Bos taurus (Bovine)
						2ea4	Q96BM9	ARL8A_HUMAN	ADP-ribosylation factor-like protein 8A (ADP-ribosylation factor-like protein 10B) (Novel small G protein indispensable for equal chromosome segregation 2)	ARL8A ARL10B GIE2	Homo sapiens (Human)
						2gc2	Q6GFF9	DAGK_STAAR	Diacylglycerol kinase (DAG kinase) (DAGK) (EC 2.7.1.107)	dagK dgkB SAR1989	Staphylococcus aureus (strain MRSA252)
						2hk5	Q9HJI4	Q9HJI4_THEAC	Probable thioredoxin reductase	Ta0984	Thermoplasma acidophilum (strain ATCC 25905 / DSM 1728 / JCM 9062 / NBRC 15155 / AMRC-C165)
						3kqb	P0A6E4	ASSY_ECOLI	Argininosuccinate synthase (EC 6.3.4.5) (Citrulline--aspartate ligase)	argG b3172 JW3140	Escherichia coli (strain K12)
						1g6o	O76290	O76290_TRYBB	Pteridine reductase	PTR1	Trypanosoma brucei brucei
						1yqt	P98170	XIAP_HUMAN	E3 ubiquitin-protein ligase XIAP (EC 2.3.2.27) (Baculoviral IAP repeat-containing protein 4) (IAP-like protein) (ILP) (hILP) (Inhibitor of apoptosis protein 3) (IAP-3) (hIAP-3) (hIAP3) (RING-type E3 ubiquitin transferase XIAP) (X-linked inhibitor of apoptosis protein) (X-linked IAP)	XIAP API3 BIRC4 IAP3	Homo sapiens (Human)
						2z71	Q5AU62	NMRA_EMENI	Nitrogen metabolite repression protein nmrA (Negative-acting nitrogen regulatory protein nmrA) (Nitrogen metabolite regulation protein)	nmrA AN8168	Emericella nidulans (strain FGSC A4 / ATCC 38163 / CBS 112.46 / NRRL 194 / M139) (Aspergillus nidulans)
						2zzu	Q9X2E8	Q9X2E8_THEMA	Riboflavin biosynthesis protein RibD	TM_1828	Thermotoga maritima (strain ATCC 43589 / MSB8 / DSM 3109 / JCM 10099)
						1qpn	O60760	HPGDS_HUMAN	Hematopoietic prostaglandin D synthase (H-PGDS) (EC 5.3.99.2) (GST class-sigma) (Glutathione S-transferase) (EC 2.5.1.18) (Glutathione-dependent PGD synthase) (Glutathione-requiring prostaglandin D synthase) (Prostaglandin-H2 D-isomerase)	HPGDS GSTS PGDS PTGDS2	Homo sapiens (Human)
						2i0e	Q7BG50	Q7BG50_GEOSE	WsaF	wsaF	Geobacillus stearothermophilus (Bacillus stearothermophilus)
						3cse	P35658	NU214_HUMAN	Nuclear pore complex protein Nup214 (214 kDa nucleoporin) (Nucleoporin Nup214) (Protein CAN)	NUP214 CAIN CAN KIAA0023	Homo sapiens (Human)
						1t4v	Q9UMR2	DD19B_HUMAN	ATP-dependent RNA helicase DDX19B (EC 3.6.4.13) (DEAD box RNA helicase DEAD5) (DEAD box protein 19B)	DDX19B DBP5 DDX19 TDBP	Homo sapiens (Human)
						1vp5	Q13418	ILK_HUMAN	Integrin-linked protein kinase (EC 2.7.11.1) (59 kDa serine/threonine-protein kinase) (ILK-1) (ILK-2) (p59ILK)	ILK ILK1 ILK2	Homo sapiens (Human)
						2wue	Q9NVD7	PARVA_HUMAN	Alpha-parvin (Actopaxin) (CH-ILKBP) (Calponin-like integrin-linked kinase-binding protein) (Matrix-remodeling-associated protein 2)	PARVA MXRA2	Homo sapiens (Human)
						2yxu	O57413	VM2T3_PROMU	Zinc metalloproteinase/disintegrin [Cleaved into: Snake venom metalloproteinase TM-3 (SVMP) (EC 3.4.24.-) (Fibrinlysin) (Trimutase); Disintegrin trimucrin]		Protobothrops mucrosquamatus (Taiwan habu) (Trimeresurus mucrosquamatus)
						2ea2	P13922	DRTS_PLAFK	Bifunctional dihydrofolate reductase-thymidylate synthase (DHFR-TS) [Includes: Dihydrofolate reductase (EC 1.5.1.3); Thymidylate synthase (EC 2.1.1.45)]		Plasmodium falciparum (isolate K1 / Thailand)
						2iu8	P9WPZ9	ARGC_MYCTU	N-acetyl-gamma-glutamyl-phosphate reductase (AGPR) (EC 1.2.1.38) (N-acetyl-glutamate semialdehyde dehydrogenase) (NAGSA dehydrogenase)	argC Rv1652 MTCY06H11.17	Mycobacterium tuberculosis (strain ATCC 25618 / H37Rv)
						1z7y	P09860	TNNC1_CHICK	Troponin C, slow skeletal and cardiac muscles (TN-C)	TNNC1	Gallus gallus (Chicken)
						3bso	P0A715	KDSA_ECOLI	2-dehydro-3-deoxyphosphooctonate aldolase (EC 2.5.1.55) (3-deoxy-D-manno-octulosonic acid 8-phosphate synthase) (KDO-8-phosphate synthase) (KDO 8-P synthase) (KDOPS) (Phospho-2-dehydro-3-deoxyoctonate aldolase)	kdsA b1215 JW1206	Escherichia coli (strain K12)
						2nry	P44868	TRML_HAEIN	tRNA (cytidine(34)-2'-O)-methyltransferase (EC 2.1.1.207) (tRNA (cytidine/uridine-2'-O-)-methyltransferase TrmL)	trmL HI_0766	Haemophilus influenzae (strain ATCC 51907 / DSM 11121 / KW20 / Rd)
						1o04	Q02293	FNTB_RAT	Protein farnesyltransferase subunit beta (FTase-beta) (EC 2.5.1.58) (CAAX farnesyltransferase subunit beta) (Ras proteins prenyltransferase subunit beta)	Fntb	Rattus norvegicus (Rat)
						1q5m	Q04631	FNTA_RAT	Protein farnesyltransferase/geranylgeranyltransferase type-1 subunit alpha (EC 2.5.1.58) (EC 2.5.1.59) (CAAX farnesyltransferase subunit alpha) (FTase-alpha) (Ras proteins prenyltransferase subunit alpha) (Type I protein geranyl-geranyltransferase subunit alpha) (GGTase-I-alpha)	Fnta	Rattus norvegicus (Rat)
						2qw8	Q92506	DHB8_HUMAN	Estradiol 17-beta-dehydrogenase 8 (EC 1.1.1.62) (17-beta-hydroxysteroid dehydrogenase 8) (17-beta-HSD 8) (3-ketoacyl-[acyl-carrier-protein] reductase alpha subunit) (KAR alpha subunit) (3-oxoacyl-[acyl-carrier-protein] reductase) (EC 1.1.1.-) (Protein Ke6) (Ke-6) (Really interesting new gene 2 protein) (Short chain dehydrogenase/reductase family 30C member 1) (Testosterone 17-beta-dehydrogenase 8…	HSD17B8 FABGL HKE6 RING2 SDR30C1	Homo sapiens (Human)
						3duw	P11172	UMPS_HUMAN	Uridine 5'-monophosphate synthase (UMP synthase) [Includes: Orotate phosphoribosyltransferase (OPRT) (OPRTase) (EC 2.4.2.10); Orotidine 5'-phosphate decarboxylase (ODC) (EC 4.1.1.23) (OMPdecase)]	UMPS OK/SW-cl.21	Homo sapiens (Human)
						2w8r	Q96AZ6	ISG20_HUMAN	Interferon-stimulated gene 20 kDa protein (EC 3.1.13.1) (Estrogen-regulated transcript 45 protein) (Promyelocytic leukemia nuclear body-associated protein ISG20)	ISG20 HEM45	Homo sapiens (Human)
						3gga	Q5SJP8	HPAB_THET8	4-hydroxyphenylacetate 3-monooxygenase oxygenase component (EC 1.14.14.9) (4-HPA 3-hydroxylase) (4-HPA 3-monooxygenase large component)	TTHA0960	Thermus thermophilus (strain HB8 / ATCC 27634 / DSM 579)
						1ebz	P63462	AZOR_SALTY	FMN-dependent NADH-azoreductase (EC 1.7.-.-) (Azo-dye reductase) (FMN-dependent NADH-azo compound oxidoreductase)	azoR acpD STM1642	Salmonella typhimurium (strain LT2 / SGSC1412 / ATCC 700720)
						1hzx	P07872	ACOX1_RAT	Peroxisomal acyl-coenzyme A oxidase 1 (AOX) (EC 1.3.3.6) (Palmitoyl-CoA oxidase) [Cleaved into: Peroxisomal acyl-CoA oxidase 1, A chain; Peroxisomal acyl-CoA oxidase 1, B chain; Peroxisomal acyl-CoA oxidase 1, C chain]	Acox1 Acox	Rattus norvegicus (Rat)
						1zd9	P0A1F0	DDLA_SALTY	D-alanine--D-alanine ligase A (EC 6.3.2.4) (D-Ala-D-Ala ligase A) (D-alanylalanine synthetase A)	ddlA STM0380	Salmonella typhimurium (strain LT2 / SGSC1412 / ATCC 700720)
						2qv7	P19938	DAAA_BACYM	D-alanine aminotransferase (EC 2.6.1.21) (D-amino acid aminotransferase) (D-amino acid transaminase) (DAAT) (D-aspartate aminotransferase)	dat	Bacillus sp. (strain YM-1)
						3cty	P13000	BIOD1_ECOLI	ATP-dependent dethiobiotin synthetase BioD 1 (EC 6.3.3.3) (DTB synthetase 1) (DTBS 1) (Dethiobiotin synthase)	bioD1 b0778 JW0761	Escherichia coli (strain K12)
						1kp2	P00326	ADH1G_HUMAN	Alcohol dehydrogenase 1C (EC 1.1.1.1) (Alcohol dehydrogenase subunit gamma)	ADH1C ADH3	Homo sapiens (Human)
						2x9n	P40191	PDXK_ECOLI	Pyridoxine/pyridoxal/pyridoxamine kinase (PN/PL/PM kinase) (EC 2.7.1.35) (B6-vitamer kinase) (Pyridoxal kinase 1) (PL kinase 1)	pdxK yfeI b2418 JW2411	Escherichia coli (strain K12)
						3clx	Q06287	NEP1_YEAST	Ribosomal RNA small subunit methyltransferase NEP1 (EC 2.1.1.260) (18S rRNA (pseudouridine(1189)-N1)-methyltransferase) (18S rRNA Psi1189 methyltransferase) (Essential for mitotic growth protein 1) (Nucleolar essential protein 1)	EMG1 NEP1 YLR186W L9470.5	Saccharomyces cerevisiae (strain ATCC 204508 / S288c) (Baker's yeast)
						1ti7	Q5WWY0	Q5WWY0_LEGPL	Uncharacterized protein	lpl1319	Legionella pneumophila (strain Lens)
						2hxv	P15121	ALDR_HUMAN	Aldose reductase (AR) (EC 1.1.1.21) (Aldehyde reductase) (Aldo-keto reductase family 1 member B1)	AKR1B1 ALDR1	Homo sapiens (Human)
						3i5y	P18644	TSNR_STRAJ	23S rRNA (adenosine(1067)-2'-O)-methyltransferase (EC 2.1.1.230) (23S rRNA [AM1067] 2'-O-methyltransferase) (23S rRNA methylase) (Thiostrepton-resistance methylase) (rRNA (adenosine-2'-O)-methyltransferase)	tsnR tsr	Streptomyces azureus
						2vcz	Q8ABC9	Q8ABC9_BACTN	Putative NADH dehydrogenase/NAD(P)H nitroreductase	BT_0181	Bacteroides thetaiotaomicron (strain ATCC 29148 / DSM 2079 / NCTC 10582 / E50 / VPI-5482)
						2x0e	Q12866	MERTK_HUMAN	Tyrosine-protein kinase Mer (EC 2.7.10.1) (Proto-oncogene c-Mer) (Receptor tyrosine kinase MerTK)	MERTK MER	Homo sapiens (Human)
						3fmo	P60043	PA2B1_NAJSG	Basic phospholipase A2 1 (svPLA2) (EC 3.1.1.4) (Phosphatidylcholine 2-acylhydrolase) (Fragment)		Naja sagittifera (Andaman cobra)
						3kmw	P60044	PA2A2_NAJSG	Acidic phospholipase A2 2 (svPLA2) (EC 3.1.1.4) (Phosphatidylcholine 2-acylhydrolase) (Fragment)		Naja sagittifera (Andaman cobra)
						1kuk	P04062	GLCM_HUMAN	Glucosylceramidase (EC 3.2.1.45) (Acid beta-glucosidase) (Alglucerase) (Beta-glucocerebrosidase) (Beta-GC) (D-glucosyl-N-acylsphingosine glucohydrolase) (Imiglucerase)	GBA GC GLUC	Homo sapiens (Human)
						3dg8	A0A0H3JN45	A0A0H3JN45_STAAN	Uncharacterized protein	SA2370	Staphylococcus aureus (strain N315)
						2i3g	Q99R54	BVMO_STAAM	Baeyer-Villiger flavin-containing monooxygenase (BVFMO) (EC 1.14.13.-) (Baeyer-Villiger monooxygenase) (BVMO) (Flavin-containing monooxygenase) (FMO) (SAFMO)	SAV2584	Staphylococcus aureus (strain Mu50 / ATCC 700699)
						1dtl	P28790	FADA_PSEFR	3-ketoacyl-CoA thiolase (EC 2.3.1.16) (Acetyl-CoA acyltransferase) (Beta-ketothiolase) (Fatty acid oxidation complex subunit beta)	fadA faoB	Pseudomonas fragi
						1g7v	P28793	FADB_PSEFR	Fatty acid oxidation complex subunit alpha [Includes: Enoyl-CoA hydratase/Delta(3)-cis-Delta(2)-trans-enoyl-CoA isomerase/3-hydroxybutyryl-CoA epimerase (EC 4.2.1.17) (EC 5.1.2.3) (EC 5.3.3.8); 3-hydroxyacyl-CoA dehydrogenase (EC 1.1.1.35)]	fadB faoA	Pseudomonas fragi
						1mxi	P07254	CHIA_SERMA	Chitinase A (EC 3.2.1.14)	chiA	Serratia marcescens
						1o1r	P06616	ERA_ECOLI	GTPase Era (ERA) (GTP-binding protein Era)	era rbaA sdgE b2566 JW2550	Escherichia coli (strain K12)
						2pd6	P04587	POL_HV1B5	Gag-Pol polyprotein (Pr160Gag-Pol) [Cleaved into: Matrix protein p17 (MA); Capsid protein p24 (CA); Spacer peptide 1 (SP1) (p2); Nucleocapsid protein p7 (NC); Transframe peptide (TF); p6-pol (p6*); Protease (EC 3.4.23.16) (PR) (Retropepsin); Reverse transcriptase/ribonuclease H (EC 2.7.7.49) (EC 2.7.7.7) (EC 3.1.26.13) (Exoribonuclease H) (EC 3.1.13.2) (p66 RT); p51 RT; p15; Integrase (IN) (EC 2.…	gag-pol	Human immunodeficiency virus type 1 group M subtype B (isolate BH5) (HIV-1)
						2wns	P23687	PPCE_PIG	Prolyl endopeptidase (PE) (EC 3.4.21.26) (Post-proline cleaving enzyme)	PREP	Sus scrofa (Pig)
						1nfy	P50097	IMDH_TRIFO	Inosine-5'-monophosphate dehydrogenase (IMP dehydrogenase) (IMPD) (IMPDH) (EC 1.1.1.205)	IMPDH	Tritrichomonas foetus (Trichomonas foetus) (Tritrichomonas suis)
						1wlj	P49902	5NTC_HUMAN	Cytosolic purine 5'-nucleotidase (EC 3.1.3.5) (Cytosolic 5'-nucleotidase II)	NT5C2 NT5B NT5CP PNT5	Homo sapiens (Human)
						2yyl	P56817	BACE1_HUMAN	Beta-secretase 1 (EC 3.4.23.46) (Aspartyl protease 2) (ASP2) (Asp 2) (Beta-site amyloid precursor protein cleaving enzyme 1) (Beta-site APP cleaving enzyme 1) (Memapsin-2) (Membrane-associated aspartic protease 2)	BACE1 BACE KIAA1149	Homo sapiens (Human)
						1t5b	P07333	CSF1R_HUMAN	Macrophage colony-stimulating factor 1 receptor (CSF-1 receptor) (CSF-1-R) (CSF-1R) (M-CSF-R) (EC 2.7.10.1) (Proto-oncogene c-Fms) (CD antigen CD115)	CSF1R FMS	Homo sapiens (Human)
						1is2	Q02763	TIE2_HUMAN	Angiopoietin-1 receptor (EC 2.7.10.1) (Endothelial tyrosine kinase) (Tunica interna endothelial cell kinase) (Tyrosine kinase with Ig and EGF homology domains-2) (Tyrosine-protein kinase receptor TEK) (Tyrosine-protein kinase receptor TIE-2) (hTIE2) (p140 TEK) (CD antigen CD202b)	TEK TIE2 VMCM VMCM1	Homo sapiens (Human)
						3i12	O00764	PDXK_HUMAN	Pyridoxal kinase (EC 2.7.1.35) (Pyridoxine kinase)	PDXK C21orf124 C21orf97 PKH PNK PRED79	Homo sapiens (Human)
						3lqs	B7JBP8	SQRD_ACIF2	Sulfide-quinone reductase (SQR) (EC 1.8.5.4) (Sulfide:quinone oxidoreductase)	AFE_1792	Acidithiobacillus ferrooxidans (strain ATCC 23270 / DSM 14882 / CIP 104768 / NCIMB 8455) (Ferrobacillus ferrooxidans (strain ATCC 23270))
						1a82	Q2K340	Q2K340_RHIEC	Pyruvate carboxylase (EC 6.4.1.1)	pyc RHE_CH04002	Rhizobium etli (strain CFN 42 / ATCC 51251)
						1u3w	P08799	MYS2_DICDI	Myosin-2 heavy chain (Myosin II heavy chain)	mhcA DDB_G0286355	Dictyostelium discoideum (Slime mold)
						1xka	Q9UJW3	DNM3L_HUMAN	DNA (cytosine-5)-methyltransferase 3-like	DNMT3L	Homo sapiens (Human)
						2ddo	Q9Y6K1	DNM3A_HUMAN	DNA (cytosine-5)-methyltransferase 3A (Dnmt3a) (EC 2.1.1.37) (DNA methyltransferase HsaIIIA) (DNA MTase HsaIIIA) (M.HsaIIIA)	DNMT3A	Homo sapiens (Human)
						2i47	P13280	GLYG_RABIT	Glycogenin-1 (GN-1) (GN1) (EC 2.4.1.186)	GYG1 GYG	Oryctolagus cuniculus (Rabbit)
						2v3k	Q97WD2	Q97WD2_SULSO	Uncharacterized protein	SSO2295	Sulfolobus solfataricus (strain ATCC 35092 / DSM 1617 / JCM 11322 / P2)
						3jt1	P78536	ADA17_HUMAN	Disintegrin and metalloproteinase domain-containing protein 17 (ADAM 17) (EC 3.4.24.86) (Snake venom-like protease) (TNF-alpha convertase) (TNF-alpha-converting enzyme) (CD antigen CD156b)	ADAM17 CSVP TACE	Homo sapiens (Human)
						3dn5	Q26998	UPP_TOXGO	Uracil phosphoribosyltransferase (UPRT) (UPRTase) (EC 2.4.2.9) (UMP pyrophosphorylase)	uprt	Toxoplasma gondii
						3gyq	P10987	ACT1_DROME	Actin-5C	Act5C CG4027	Drosophila melanogaster (Fruit fly)
						3kwk	Q07912	ACK1_HUMAN	Activated CDC42 kinase 1 (ACK-1) (EC 2.7.10.2) (EC 2.7.11.1) (Tyrosine kinase non-receptor protein 2)	TNK2 ACK1	Homo sapiens (Human)
						2p0c	P32277	RLIG2_BPT4	RNA ligase 2 (Rnl2) (EC 6.5.1.3)	Y10A 24.1	Enterobacteria phage T4 (Bacteriophage T4)
						2rd4	Q5RZ08	Q5RZ08_9HIV1	Protease (Fragment)	pol	Human immunodeficiency virus 1
						2v3e	Q8KLM3	STAL_STRTO	Desulfo-A47934 sulfotransferase (EC 2.8.2.36)	staL BU52_01305	Streptomyces toyocaensis
						3d1c	Q5EK40	CHXA_VIBCL	Cholix toxin (EC 2.4.2.36) (Exotoxin A) (NAD(+)--diphthamide ADP-ribosyltransferase)	chxA toxA	Vibrio cholerae
						1upu	Q8KZ94	REBMT_NOCAE	Demethylrebeccamycin-D-glucose O-methyltransferase (EC 2.1.1.164) (Rebeccamycin O-methyltransferase) (Rebeccamycin sugar 4'-O-methyltransferase RebM)	rebM	Lechevalieria aerocolonigenes (Nocardia aerocolonigenes) (Saccharothrix aerocolonigenes)
						1wdk	P9WQG9	AAC2_MYCTU	Aminoglycoside 2'-N-acetyltransferase (EC 2.3.1.-) (AAC(2')-Ic)	aac Rv0262c MTCY06A4.06c	Mycobacterium tuberculosis (strain ATCC 25618 / H37Rv)
						1x6n	P00517	KAPCA_BOVIN	cAMP-dependent protein kinase catalytic subunit alpha (PKA C-alpha) (EC 2.7.11.11)	PRKACA	Bos taurus (Bovine)
						3ieu	P61925	IPKA_HUMAN	cAMP-dependent protein kinase inhibitor alpha (PKI-alpha) (cAMP-dependent protein kinase inhibitor, muscle/brain isoform)	PKIA PRKACN1	Homo sapiens (Human)
						1odx	Q96RI1	NR1H4_HUMAN	Bile acid receptor (Farnesoid X-activated receptor) (Farnesol receptor HRR-1) (Nuclear receptor subfamily 1 group H member 4) (Retinoid X receptor-interacting protein 14) (RXR-interacting protein 14)	NR1H4 BAR FXR HRR1 RIP14	Homo sapiens (Human)
						1uoq	P34931	HS71L_HUMAN	Heat shock 70 kDa protein 1-like (Heat shock 70 kDa protein 1L) (Heat shock 70 kDa protein 1-Hom) (HSP70-Hom)	HSPA1L	Homo sapiens (Human)
						1mew	Q07817	B2CL1_HUMAN	Bcl-2-like protein 1 (Bcl2-L-1) (Apoptosis regulator Bcl-X)	BCL2L1 BCL2L BCLX	Homo sapiens (Human)
						2c6k	P00636	F16P1_PIG	Fructose-1,6-bisphosphatase 1 (FBPase 1) (EC 3.1.3.11) (D-fructose-1,6-bisphosphate 1-phosphohydrolase 1) (Liver FBPase)	FBP1 FBP	Sus scrofa (Pig)
						2jc9	Q9FUP0	OPR3_ARATH	12-oxophytodienoate reductase 3 (EC 1.3.1.42) (12-oxophytodienoate-10,11-reductase 3) (AtOPR3) (OPDA-reductase 3) (Delayed dehiscence 1) [Cleaved into: 12-oxophytodienoate reductase 3, N-terminally processed]	OPR3 DDE1 At2g06050 F5K7.19	Arabidopsis thaliana (Mouse-ear cress)
						2wf1	O59580	IXTPA_PYRHO	dITP/XTP pyrophosphatase (EC 3.6.1.66) (Non-canonical purine NTP pyrophosphatase) (Non-standard purine NTP pyrophosphatase) (Nucleoside-triphosphate diphosphatase) (Nucleoside-triphosphate pyrophosphatase) (NTPase)	PH1917	Pyrococcus horikoshii (strain ATCC 700860 / DSM 12428 / JCM 9974 / NBRC 100139 / OT-3)
						3bea	Q2GKM8	Q2GKM8_ANAPZ	Enoyl-[acyl-carrier-protein] reductase [NADH] (EC 1.3.1.9)	fabI APH_0473	Anaplasma phagocytophilum (strain HZ)
						3fhx	Q9QZ85	IIGP1_MOUSE	Interferon-inducible GTPase 1 (EC 3.6.5.-)	Iigp1 Irga6	Mus musculus (Mouse)
						3jqd	P23368	MAOM_HUMAN	NAD-dependent malic enzyme, mitochondrial (NAD-ME) (EC 1.1.1.38) (Malic enzyme 2)	ME2	Homo sapiens (Human)
						3kpk	P14780	MMP9_HUMAN	Matrix metalloproteinase-9 (MMP-9) (EC 3.4.24.35) (92 kDa gelatinase) (92 kDa type IV collagenase) (Gelatinase B) (GELB) [Cleaved into: 67 kDa matrix metalloproteinase-9; 82 kDa matrix metalloproteinase-9]	MMP9 CLG4B	Homo sapiens (Human)
						2qf7	Q814Z6	Q814Z6_BACCR	UDP-N-acetylglucosamine 4-epimerase (EC 5.1.3.7)	BC_5271	Bacillus cereus (strain ATCC 14579 / DSM 31 / JCM 2152 / NBRC 15305 / NCIMB 9373 / NRRL B-3711)
						2vip	P27707	DCK_HUMAN	Deoxycytidine kinase (dCK) (EC 2.7.1.74)	DCK	Homo sapiens (Human)
						1fmw	Q79FX8	MMAA4_MYCTU	Hydroxymycolate synthase MmaA4 (EC 2.1.1.-) (Mycolic acid methyltransferase) (MA-MT) (S-adenosylmethionine-dependent methyltransferase) (AdoMet-MT) (SAM-MT)	mmaA4 hma mma4 Rv0642c	Mycobacterium tuberculosis (strain ATCC 25618 / H37Rv)
						2qrv	O55060	TPMT_MOUSE	Thiopurine S-methyltransferase (EC 2.1.1.67) (Thiopurine methyltransferase)	Tpmt	Mus musculus (Mouse)
						1zct	Q8GCH2	GUMK_XANCE	UDP-glucuronate:glycolipid 2-beta-glucuronosyltransferase (UDP-GlcA:glycolipid glucuronosyltransferase) (EC 2.4.1.264) (D-man-alpha-(1->3)-D-Glc-beta-(1->4)-D-Glc-alpha-1-diphosphoundecaprenol 2-beta-glucuronyltransferase)	gumK	Xanthomonas campestris pv. campestris
						2gf6	P09874	PARP1_HUMAN	Poly [ADP-ribose] polymerase 1 (PARP-1) (EC 2.4.2.30) (ADP-ribosyltransferase diphtheria toxin-like 1) (ARTD1) (NAD(+) ADP-ribosyltransferase 1) (ADPRT 1) (Poly[ADP-ribose] synthase 1)	PARP1 ADPRT PPOL	Homo sapiens (Human)
						3e8r	Q9BJJ9	Q9BJJ9_PLAFA	Enoyl-ACP reductase (Fragment)	FabI	Plasmodium falciparum
						1jlr	P31749	AKT1_HUMAN	RAC-alpha serine/threonine-protein kinase (EC 2.7.11.1) (Protein kinase B) (PKB) (Protein kinase B alpha) (PKB alpha) (Proto-oncogene c-Akt) (RAC-PK-alpha)	AKT1 PKB RAC	Homo sapiens (Human)
						2qx7	P49841	GSK3B_HUMAN	Glycogen synthase kinase-3 beta (GSK-3 beta) (EC 2.7.11.26) (Serine/threonine-protein kinase GSK3B) (EC 2.7.11.1)	GSK3B	Homo sapiens (Human)
						3eks	Q470B9	Q470B9_CUPNJ	Possible NADH oxidoreductase	Reut_A1899	Cupriavidus necator (strain JMP 134 / LMG 1197) (Ralstonia eutropha (strain JMP 134))
						3eqr	P49915	GUAA_HUMAN	GMP synthase [glutamine-hydrolyzing] (EC 6.3.5.2) (GMP synthetase) (Glutamine amidotransferase)	GMPS	Homo sapiens (Human)
						1s68	P03366	POL_HV1B1	Gag-Pol polyprotein (Pr160Gag-Pol) [Cleaved into: Matrix protein p17 (MA); Capsid protein p24 (CA); Spacer peptide 1 (SP1) (p2); Nucleocapsid protein p7 (NC); Transframe peptide (TF); p6-pol (p6*); Protease (EC 3.4.23.16) (PR) (Retropepsin); Reverse transcriptase/ribonuclease H (EC 2.7.7.49) (EC 2.7.7.7) (EC 3.1.26.13) (Exoribonuclease H) (EC 3.1.13.2) (p66 RT); p51 RT; p15; Integrase (IN) (EC 2.…	gag-pol	Human immunodeficiency virus type 1 group M subtype B (isolate BH10) (HIV-1)
						2i4d	Q7SSI0	Q7SSI0_9HIV1	Protease (Fragment)	pol	Human immunodeficiency virus 1
						2ovf	P13835	AVRB_PSESG	Avirulence protein B	avrB	Pseudomonas savastanoi pv. glycinea (Pseudomonas syringae pv. glycinea)
						2q6m	Q15GI4	EGS1_OCIBA	Eugenol synthase 1 (EC 1.1.1.318)	EGS1	Ocimum basilicum (Sweet basil)
						3bus	Q8DVW4	Q8DVW4_STRMU	Putative NADH dehydrogenase NAD(P)H nitroreductase	SMU_346	Streptococcus mutans serotype c (strain ATCC 700610 / UA159)
						1m4d	Q8N6T7	SIR6_HUMAN	NAD-dependent protein deacetylase sirtuin-6 (EC 3.5.1.-) (Regulatory protein SIR2 homolog 6) (SIR2-like protein 6)	SIRT6 SIR2L6	Homo sapiens (Human)
						2vo0	P07986	GUX_CELFI	Exoglucanase/xylanase [Includes: Exoglucanase (EC 3.2.1.91) (1,4-beta-cellobiohydrolase) (Beta-1,4-glycanase CEX) (Exocellobiohydrolase); Endo-1,4-beta-xylanase B (Xylanase B) (EC 3.2.1.8)]	cex xynB	Cellulomonas fimi
						3dcu	P53603	FTCD_PIG	Formimidoyltransferase-cyclodeaminase (Formiminotransferase-cyclodeaminase) (FTCD) [Includes: Glutamate formimidoyltransferase (EC 2.1.2.5) (Glutamate formiminotransferase) (Glutamate formyltransferase); Formimidoyltetrahydrofolate cyclodeaminase (EC 4.3.1.4) (Formiminotetrahydrofolate cyclodeaminase)]	FTCD	Sus scrofa (Pig)
						3gdq	O60674	JAK2_HUMAN	Tyrosine-protein kinase JAK2 (EC 2.7.10.2) (Janus kinase 2) (JAK-2)	JAK2	Homo sapiens (Human)
						3inq	Q72JJ7	RNJ_THET2	Ribonuclease J (RNase J) (EC 3.1.-.-)	rnj TT_C0775	Thermus thermophilus (strain HB27 / ATCC BAA-163 / DSM 7039)
						1frp	P46925	PLM2_PLAFA	Plasmepsin-2 (EC 3.4.23.39) (Aspartic hemoglobinase II) (PFAPD)		Plasmodium falciparum
						1q45	Q17SC2	Q17SC2_PLAFA	Plasmepsin 2 (Fragment)		Plasmodium falciparum
						1yt9	P00348	HCDH_PIG	Hydroxyacyl-coenzyme A dehydrogenase, mitochondrial (HCDH) (EC 1.1.1.35) (Medium and short-chain L-3-hydroxyacyl-coenzyme A dehydrogenase) (Short-chain 3-hydroxyacyl-CoA dehydrogenase)	HADH HAD HADHSC SCHAD	Sus scrofa (Pig)
						2e5x	P14061	DHB1_HUMAN	Estradiol 17-beta-dehydrogenase 1 (EC 1.1.1.62) (17-beta-hydroxysteroid dehydrogenase type 1) (17-beta-HSD 1) (20 alpha-hydroxysteroid dehydrogenase) (20-alpha-HSD) (E2DH) (Placental 17-beta-hydroxysteroid dehydrogenase) (Short chain dehydrogenase/reductase family 28C member 1)	HSD17B1 E17KSR EDH17B1 EDH17B2 EDHB17 SDR28C1	Homo sapiens (Human)
						3b8z	P27623	TAGD_BACSU	Glycerol-3-phosphate cytidylyltransferase (GCT) (GCTase) (Gro-PCT) (EC 2.7.7.39) (CDP-glycerol pyrophosphorylase) (Teichoic acid biosynthesis protein D)	tagD BSU35740	Bacillus subtilis (strain 168)
						3k31	P26392	RMLD_SALTY	dTDP-4-dehydrorhamnose reductase (EC 1.1.1.133) (dTDP-4-keto-L-rhamnose reductase) (dTDP-6-deoxy-L-lyxo-4-hexulose reductase) (dTDP-6-deoxy-L-mannose dehydrogenase) (dTDP-L-rhamnose synthase)	rfbD rmlD STM2096	Salmonella typhimurium (strain LT2 / SGSC1412 / ATCC 700720)
						1tq2	P68187	MALK_ECOLI	Maltose/maltodextrin import ATP-binding protein MalK (EC 3.6.3.19)	malK b4035 JW3995	Escherichia coli (strain K12)
						2nq8	P08709	FA7_HUMAN	Coagulation factor VII (EC 3.4.21.21) (Proconvertin) (Serum prothrombin conversion accelerator) (SPCA) (Eptacog alfa) [Cleaved into: Factor VII light chain; Factor VII heavy chain]	F7	Homo sapiens (Human)
						1qr6	P07024	USHA_ECOLI	Protein UshA [Includes: UDP-sugar hydrolase (EC 3.6.1.45) (UDP-sugar diphosphatase) (UDP-sugar pyrophosphatase); 5'-nucleotidase (5'-NT) (EC 3.1.3.5)]	ushA b0480 JW0469	Escherichia coli (strain K12)
						2ow0	Q89ZI2	OGA_BACTN	O-GlcNAcase BT_4395 (EC 3.2.1.169) (Beta-N-acetylglucosaminidase) (EC 3.2.1.52) (Beta-N-acetylhexosaminidase) (Beta-hexosaminidase) (Hexosaminidase B) (N-acetyl-beta-glucosaminidase)	BT_4395	Bacteroides thetaiotaomicron (strain ATCC 29148 / DSM 2079 / NCTC 10582 / E50 / VPI-5482)
						3m2p	P00918	CAH2_HUMAN	Carbonic anhydrase 2 (EC 4.2.1.1) (Carbonate dehydratase II) (Carbonic anhydrase C) (CAC) (Carbonic anhydrase II) (CA-II)	CA2	Homo sapiens (Human)
						1p5z	P62937	PPIA_HUMAN	Peptidyl-prolyl cis-trans isomerase A (PPIase A) (EC 5.2.1.8) (Cyclophilin A) (Cyclosporin A-binding protein) (Rotamase A) [Cleaved into: Peptidyl-prolyl cis-trans isomerase A, N-terminally processed]	PPIA CYPA	Homo sapiens (Human)
						2fk8	P33247	SQHC_ALIAD	Squalene--hopene cyclase (EC 4.2.1.129) (EC 5.4.99.17) (Squalene--hopanol cyclase)	shc Aaci_2443	Alicyclobacillus acidocaldarius subsp. acidocaldarius (strain ATCC 27009 / DSM 446 / JCM 5260 / NBRC 15652 / NCIMB 11725 / NRRL B-14509 / 104-1A) (Bacillus acidocaldarius)
						3bgi	P49638	TTPA_HUMAN	Alpha-tocopherol transfer protein (Alpha-TTP)	TTPA TPP1	Homo sapiens (Human)
						3cv3	P16544	ACT3_STRCO	Putative ketoacyl reductase (EC 1.3.1.-)	actIII SCO5086 SCBAC28G1.12c	Streptomyces coelicolor (strain ATCC BAA-471 / A3(2) / M145)
						3l3m	O95747	OXSR1_HUMAN	Serine/threonine-protein kinase OSR1 (EC 2.7.11.1) (Oxidative stress-responsive 1 protein)	OXSR1 KIAA1101 OSR1	Homo sapiens (Human)
						3lt1	P03956	MMP1_HUMAN	Interstitial collagenase (EC 3.4.24.7) (Fibroblast collagenase) (Matrix metalloproteinase-1) (MMP-1) [Cleaved into: 22 kDa interstitial collagenase; 27 kDa interstitial collagenase]	MMP1 CLG	Homo sapiens (Human)
						3cqw	A0A0H3JRR2	A0A0H3JRR2_STAAM	Acetyl-CoA carboxylase	accC SAV1526	Staphylococcus aureus (strain Mu50 / ATCC 700699)
						3iup	P0DM80	PHOQ_SALTY	Virulence sensor histidine kinase PhoQ (EC 2.7.13.3) (EC 3.1.3.-) (Sensor histidine protein kinase/phosphatase PhoQ)	phoQ phoZ STM1230	Salmonella typhimurium (strain LT2 / SGSC1412 / ATCC 700720)
						1ke9	Q9H9B1	EHMT1_HUMAN	Histone-lysine N-methyltransferase EHMT1 (EC 2.1.1.-) (EC 2.1.1.43) (Euchromatic histone-lysine N-methyltransferase 1) (Eu-HMTase1) (G9a-like protein 1) (GLP) (GLP1) (Histone H3-K9 methyltransferase 5) (H3-K9-HMTase 5) (Lysine N-methyltransferase 1D)	EHMT1 EUHMTASE1 GLP KIAA1876 KMT1D	Homo sapiens (Human)
						2vxo	P58758	IPTZ_AGRFC	Adenylate dimethylallyltransferase (EC 2.5.1.27) (Dimethylallyl transferase) (Isopentenyl transferase) (Trans-zeatin producing protein)	tzs Atu6164 AGR_pTi_290	Agrobacterium fabrum (strain C58 / ATCC 33970) (Agrobacterium tumefaciens (strain C58))
						2hs1	P30274	CCNA2_BOVIN	Cyclin-A2 (Cyclin-A)	CCNA2	Bos taurus (Bovine)
						2nun	Q9UNA0	ATS5_HUMAN	A disintegrin and metalloproteinase with thrombospondin motifs 5 (ADAM-TS 5) (ADAM-TS5) (ADAMTS-5) (EC 3.4.24.-) (A disintegrin and metalloproteinase with thrombospondin motifs 11) (ADAM-TS 11) (ADAMTS-11) (ADMP-2) (Aggrecanase-2)	ADAMTS5 ADAMTS11 ADMP2	Homo sapiens (Human)
						2r6j	P00749	UROK_HUMAN	Urokinase-type plasminogen activator (U-plasminogen activator) (uPA) (EC 3.4.21.73) [Cleaved into: Urokinase-type plasminogen activator long chain A; Urokinase-type plasminogen activator short chain A; Urokinase-type plasminogen activator chain B]	PLAU	Homo sapiens (Human)
						3gag	Q08499	PDE4D_HUMAN	cAMP-specific 3',5'-cyclic phosphodiesterase 4D (EC 3.1.4.53) (DPDE3) (PDE43)	PDE4D DPDE3	Homo sapiens (Human)
						3k35	Q9HBH9	MKNK2_HUMAN	MAP kinase-interacting serine/threonine-protein kinase 2 (EC 2.7.11.1) (MAP kinase signal-integrating kinase 2) (MAPK signal-integrating kinase 2) (Mnk2)	MKNK2 GPRK7 MNK2	Homo sapiens (Human)
						1j01	Q93LY7	Q93LY7_9ACTN	PgaE		Streptomyces sp. PGA64
						1qd1	P27815	PDE4A_HUMAN	cAMP-specific 3',5'-cyclic phosphodiesterase 4A (EC 3.1.4.53) (DPDE2) (PDE46)	PDE4A DPDE2	Homo sapiens (Human)
						2rhr	F9URQ8	F9URQ8_LACPL	Oxidoreductase (EC 1.-.-.-)	lp_2792	Lactobacillus plantarum (strain ATCC BAA-793 / NCIMB 8826 / WCFS1)
						2w1i	P53131	PRP43_YEAST	Pre-mRNA-splicing factor ATP-dependent RNA helicase PRP43 (EC 3.6.4.13) (Helicase JA1)	PRP43 YGL120C	Saccharomyces cerevisiae (strain ATCC 204508 / S288c) (Baker's yeast)
						3bk2	Q9LAK3	Q9LAK3_CAMJU	Alpha-2,3-/2,8-sialyltransferase (Alpha-2,3/8-sialyltransferase)	cst-II	Campylobacter jejuni
						1iqm	P37063	POXB_LACPL	Pyruvate oxidase (EC 1.2.3.3) (Pyruvic oxidase) (POX)	pox5 lp_3589	Lactobacillus plantarum (strain ATCC BAA-793 / NCIMB 8826 / WCFS1)
						2igx	O00139	KIF2A_HUMAN	Kinesin-like protein KIF2A (Kinesin-2) (hK2)	KIF2A KIF2 KNS2	Homo sapiens (Human)
						3hdh	P03367	POL_HV1BR	Gag-Pol polyprotein (Pr160Gag-Pol) [Cleaved into: Matrix protein p17 (MA); Capsid protein p24 (CA); Spacer peptide 1 (SP1) (p2); Nucleocapsid protein p7 (NC); Transframe peptide (TF); p6-pol (p6*); Protease (EC 3.4.23.16) (PR) (Retropepsin); Reverse transcriptase/ribonuclease H (EC 2.7.7.49) (EC 2.7.7.7) (EC 3.1.26.13) (Exoribonuclease H) (EC 3.1.13.2) (p66 RT); p51 RT; p15; Integrase (IN) (EC 2.…	gag-pol	Human immunodeficiency virus type 1 group M subtype B (isolate BRU/LAI) (HIV-1)
						1dht	P0A8Q6	CLPS_ECOLI	ATP-dependent Clp protease adapter protein ClpS	clpS yljA b0881 JW0865	Escherichia coli (strain K12)
						1n1d	D0VX11	D0VX11_9SAUR	Phospholipase A2 VRV-PL-VIIIa (EC 3.1.1.4)		Daboia russellii pulchella
						1n2s	Q91WR5	AK1CL_MOUSE	Aldo-keto reductase family 1 member C21 (EC 1.1.1.-) (17-alpha-hydroxysteroid dehydrogenase) (17-alpha-HSD) (3(or 17)-alpha-hydroxysteroid dehydrogenase) (EC 1.1.1.209) (3-alpha-hydroxysteroid dehydrogenase) (Dihydrodiol dehydrogenase type 1) (DD1) (Dihydrodiol dehydrogenase type 3) (DD3)	Akr1c21	Mus musculus (Mouse)
						1q12	P56431	TRXB_HELPY	Thioredoxin reductase (TRXR) (EC 1.8.1.9)	trxB HP_0825	Helicobacter pylori (strain ATCC 700392 / 26695) (Campylobacter pylori)
						2bz6	P03369	POL_HV1A2	Gag-Pol polyprotein (Pr160Gag-Pol) [Cleaved into: Matrix protein p17 (MA); Capsid protein p24 (CA); Spacer peptide 1 (SP1) (p2); Nucleocapsid protein p7 (NC); Transframe peptide (TF); p6-pol (p6*); Protease (EC 3.4.23.16) (PR) (Retropepsin); Reverse transcriptase/ribonuclease H (EC 2.7.7.49) (EC 2.7.7.7) (EC 3.1.26.13) (Exoribonuclease H) (EC 3.1.13.2) (p66 RT); p51 RT; p15; Integrase (IN) (EC 2.…	gag-pol	Human immunodeficiency virus type 1 group M subtype B (isolate ARV2/SF2) (HIV-1)
						3jqc	Q9NWW6	NRK1_HUMAN	Nicotinamide riboside kinase 1 (NRK 1) (NmR-K 1) (EC 2.7.1.22) (Nicotinic acid riboside kinase 1) (EC 2.7.1.173) (Ribosylnicotinamide kinase 1) (RNK 1) (Ribosylnicotinic acid kinase 1)	NMRK1 C9orf95 NRK1	Homo sapiens (Human)
						1ho5	P26663	POLG_HCVBK	Genome polyprotein [Cleaved into: Core protein p21 (Capsid protein C) (p21); Core protein p19; Envelope glycoprotein E1 (gp32) (gp35); Envelope glycoprotein E2 (NS1) (gp68) (gp70); p7; Protease NS2-3 (p23) (EC 3.4.22.-); Serine protease NS3 (EC 3.4.21.98) (EC 3.6.1.15) (EC 3.6.4.13) (Hepacivirin) (NS3P) (p70); Non-structural protein 4A (NS4A) (p8); Non-structural protein 4B (NS4B) (p27); Non-stru…		Hepatitis C virus genotype 1b (isolate BK) (HCV)
						2vvs	P29241	NADA_APLCA	ADP-ribosyl cyclase/cyclic ADP-ribose hydrolase (EC 3.2.2.6) (2'-phospho-ADP-ribosyl cyclase) (2'-phospho-ADP-ribosyl cyclase/2'-phospho-cyclic-ADP-ribose transferase) (EC 2.4.99.20) (2'-phospho-cyclic-ADP-ribose transferase) (ADP-ribosyl cyclase) (ADPRC) (ADRC) (NAD glycohydrolase) (NAD(+) nucleosidase) (NADase)		Aplysia californica (California sea hare)
						1g4j	Q01693	AMPX_VIBPR	Bacterial leucyl aminopeptidase (EC 3.4.11.10)		Vibrio proteolyticus (Aeromonas proteolytica)
						1vbs	Q5GHF7	IPT_HUMLU	Adenylate isopentenyltransferase (EC 2.5.1.112) (EC 2.5.1.27) (Adenylate dimethylallyltransferase) (Cytokinin synthase)		Humulus lupulus (European hop)
						1o6h	P0DMV8	HS71A_HUMAN	Heat shock 70 kDa protein 1A (Heat shock 70 kDa protein 1) (HSP70-1) (HSP70.1)	HSPA1A HSP72 HSPA1 HSX70	Homo sapiens (Human)
						1oip	P32589	HSP7F_YEAST	Heat shock protein homolog SSE1 (Chaperone protein MSI3)	SSE1 MSI3 YPL106C LPG3C	Saccharomyces cerevisiae (strain ATCC 204508 / S288c) (Baker's yeast)
						1x7g	Q9UJ70	NAGK_HUMAN	N-acetyl-D-glucosamine kinase (N-acetylglucosamine kinase) (EC 2.7.1.59) (GlcNAc kinase)	NAGK	Homo sapiens (Human)
						2viv	P0A884	TYSY_ECOLI	Thymidylate synthase (TS) (TSase) (EC 2.1.1.45)	thyA b2827 JW2795	Escherichia coli (strain K12)
						2vwi	Q03164	KMT2A_HUMAN	Histone-lysine N-methyltransferase 2A (Lysine N-methyltransferase 2A) (EC 2.1.1.43) (ALL-1) (CXXC-type zinc finger protein 7) (Myeloid/lymphoid or mixed-lineage leukemia) (Myeloid/lymphoid or mixed-lineage leukemia protein 1) (Trithorax-like protein) (Zinc finger protein HRX) [Cleaved into: MLL cleavage product N320 (N-terminal cleavage product of 320 kDa) (p320); MLL cleavage product C180 (C-ter…	KMT2A ALL1 CXXC7 HRX HTRX MLL MLL1 TRX1	Homo sapiens (Human)
						2tcl	O52805	O52805_AMYOR	PCZA361.24		Amycolatopsis orientalis (Nocardia orientalis)
						2vpq	P04585	POL_HV1H2	Gag-Pol polyprotein (Pr160Gag-Pol) [Cleaved into: Matrix protein p17 (MA); Capsid protein p24 (CA); Spacer peptide 1 (SP1) (p2); Nucleocapsid protein p7 (NC); Transframe peptide (TF); p6-pol (p6*); Protease (EC 3.4.23.16) (PR) (Retropepsin); Reverse transcriptase/ribonuclease H (EC 2.7.7.49) (EC 2.7.7.7) (EC 3.1.26.13) (Exoribonuclease H) (EC 3.1.13.2) (p66 RT); p51 RT; p15; Integrase (IN) (EC 2.…	gag-pol	Human immunodeficiency virus type 1 group M subtype B (isolate HXB2) (HIV-1)
						3cgy	Q81UT5	Q81UT5_BACAN	Coenzyme A disulfide reductase (Pyridine nucleotide-disulfide oxidoreductase, class I)	cdr GBAA_0774 BASH2_05045	Bacillus anthracis
						2igq	O76083	PDE9A_HUMAN	High affinity cGMP-specific 3',5'-cyclic phosphodiesterase 9A (EC 3.1.4.35)	PDE9A	Homo sapiens (Human)
						2ze5	P11348	DHPR_RAT	Dihydropteridine reductase (EC 1.5.1.34) (HDHPR) (Quinoid dihydropteridine reductase)	Qdpr Dhpr	Rattus norvegicus (Rat)
						3dog	P00742	FA10_HUMAN	Coagulation factor X (EC 3.4.21.6) (Stuart factor) (Stuart-Prower factor) [Cleaved into: Factor X light chain; Factor X heavy chain; Activated factor Xa heavy chain]	F10	Homo sapiens (Human)
						3ljt	Q8DNV6	Q8DNV6_STRR6	UDP-N-acetylmuramoyl-tripeptide--D-alanyl-D-alanine ligase (EC 6.3.2.10) (D-alanyl-D-alanine-adding enzyme)	murF spr1514	Streptococcus pneumoniae (strain ATCC BAA-255 / R6)
						1gi7	A0QWG6	PIMA_MYCS2	Phosphatidyl-myo-inositol mannosyltransferase (EC 2.4.1.345) (Alpha-mannosyltransferase) (GDP-mannose-dependent alpha-(1-2)-phosphatidylinositol mannosyltransferase) (Guanosine diphosphomannose-phosphatidyl-inositol alpha-mannosyltransferase) (Phosphatidylinositol alpha-mannosyltransferase) (PI alpha-mannosyltransferase)	pimA MSMEG_2935 MSMEI_2861	Mycobacterium smegmatis (strain ATCC 700084 / mc(2)155)
						1xor	P0A6U8	GLGA_ECOLI	Glycogen synthase (EC 2.4.1.21) (Starch [bacterial glycogen] synthase)	glgA b3429 JW3392	Escherichia coli (strain K12)
						2hw7	B7X9Z2	B7X9Z2_COPCI	Glucanase (EC 3.2.1.-)	CcCel6C	Coprinopsis cinerea (Inky cap fungus) (Hormographiella aspergillata)
						2qa1	Q01234	NFSB_ENTCL	Oxygen-insensitive NAD(P)H nitroreductase (NR) (EC 1.-.-.-)	nfsB nfnB nfsI	Enterobacter cloacae
						2qyk	P54716	GLVA_BACSU	Maltose-6'-phosphate glucosidase (EC 3.2.1.122) (6-phospho-alpha-D-glucosidase) (6-phosphoryl-O-alpha-D-glucopyranosyl:phosphoglucohydrolase)	glvA glv-1 glvG malA BSU08180	Bacillus subtilis (strain 168)
						2raf	P11838	CARP_CRYPA	Endothiapepsin (EC 3.4.23.22) (Aspartate protease)	EAPA EPN-1	Cryphonectria parasitica (Chestnut blight fungus) (Endothia parasitica)
						3kx2	O12158	POL_HV192	Gag-Pol polyprotein (Pr160Gag-Pol) [Cleaved into: Matrix protein p17 (MA); Capsid protein p24 (CA); Spacer peptide 1 (SP1) (p2); Nucleocapsid protein p7 (NC); Transframe peptide (TF); p6-pol (p6*); Protease (EC 3.4.23.16) (PR) (Retropepsin); Reverse transcriptase/ribonuclease H (EC 2.7.7.49) (EC 2.7.7.7) (EC 3.1.26.13) (Exoribonuclease H) (EC 3.1.13.2) (p66 RT); p51 RT; p15; Integrase (IN) (EC 2.…	gag-pol	Human immunodeficiency virus type 1 group M subtype C (isolate 92BR025) (HIV-1)
						1ro8	Q9UBZ9	REV1_HUMAN	DNA repair protein REV1 (EC 2.7.7.-) (Alpha integrin-binding protein 80) (AIBP80) (Rev1-like terminal deoxycytidyl transferase)	REV1 REV1L	Homo sapiens (Human)
						2ez4	Q3ACS5	Q3ACS5_CARHZ	CO dehydrogenase/acetyl-CoA synthase complex, accessory protein CooC	cooC1 CHY_1220	Carboxydothermus hydrogenoformans (strain ATCC BAA-161 / DSM 6008 / Z-2901)
						2gry	P26447	S10A4_HUMAN	Protein S100-A4 (Calvasculin) (Metastasin) (Placental calcium-binding protein) (Protein Mts1) (S100 calcium-binding protein A4)	S100A4 CAPL MTS1	Homo sapiens (Human)
						2qnq	P30850	RNB_ECOLI	Exoribonuclease 2 (EC 3.1.13.1) (Exoribonuclease II) (RNase II) (Ribonuclease II)	rnb b1286 JW1279	Escherichia coli (strain K12)
						2wa9	O27402	O27402_METTH	Precorrin-2 methyltransferase	MTH_1348	Methanothermobacter thermautotrophicus (strain ATCC 29096 / DSM 1053 / JCM 10044 / NBRC 100330 / Delta H) (Methanobacterium thermoautotrophicum)
						3fo7	P04637	P53_HUMAN	Cellular tumor antigen p53 (Antigen NY-CO-13) (Phosphoprotein p53) (Tumor suppressor p53)	TP53 P53	Homo sapiens (Human)
						2hej	B8CZ54	B8CZ54_HALOH	Alpha amylase (EC 3.2.1.98)	Hore_18240	Halothermothrix orenii (strain H 168 / OCM 544 / DSM 9562)
						2q0l	Q581W1	Q581W1_TRYB2	Pteridine reductase, putative (EC 1.5.1.33)	Tb927.8.2210	Trypanosoma brucei brucei (strain 927/4 GUTat10.1)
						2qi4	P18031	PTN1_HUMAN	Tyrosine-protein phosphatase non-receptor type 1 (EC 3.1.3.48) (Protein-tyrosine phosphatase 1B) (PTP-1B)	PTPN1 PTP1B	Homo sapiens (Human)
						2qsz	P28507	HIR3A_HIRME	Hirudin-3A (Hirudin IIIA)		Hirudo medicinalis (Medicinal leech)
						3d5m	Q9NPB1	NT5M_HUMAN	5'(3')-deoxyribonucleotidase, mitochondrial (5',3'-nucleotidase, mitochondrial) (EC 3.1.3.-) (Deoxy-5'-nucleotidase 2) (dNT-2)	NT5M DNT2	Homo sapiens (Human)
						3fzn	P9WPY3	AROK_MYCTU	Shikimate kinase (SK) (EC 2.7.1.71)	aroK Rv2539c MTCY159.17	Mycobacterium tuberculosis (strain ATCC 25618 / H37Rv)
						3i9l	Q8WWV3	RT4I1_HUMAN	Reticulon-4-interacting protein 1, mitochondrial (NOGO-interacting mitochondrial protein)	RTN4IP1 NIMP	Homo sapiens (Human)
						1igb	P20906	MDLC_PSEPU	Benzoylformate decarboxylase (BFD) (BFDC) (EC 4.1.1.7)	mdlC	Pseudomonas putida (Arthrobacter siderocapsulatus)
						3a8t	O35904	PK3CD_MOUSE	Phosphatidylinositol 4,5-bisphosphate 3-kinase catalytic subunit delta isoform (PI3-kinase subunit delta) (PI3K-delta) (PI3Kdelta) (PtdIns-3-kinase subunit delta) (EC 2.7.1.153) (Phosphatidylinositol 4,5-bisphosphate 3-kinase 110 kDa catalytic subunit delta) (PtdIns-3-kinase subunit p110-delta) (p110delta)	Pik3cd	Mus musculus (Mouse)
						3d2f	O96013	PAK4_HUMAN	Serine/threonine-protein kinase PAK 4 (EC 2.7.11.1) (p21-activated kinase 4) (PAK-4)	PAK4 KIAA1142	Homo sapiens (Human)
						1o3j	Q56694	ALDH_VIBHA	NADP-dependent fatty aldehyde dehydrogenase (EC 1.2.1.4)	aldH	Vibrio harveyi (Beneckea harveyi)
						2ch6	P9WMN3	GLMU_MYCTU	Bifunctional protein GlmU [Includes: UDP-N-acetylglucosamine pyrophosphorylase (EC 2.7.7.23) (N-acetylglucosamine-1-phosphate uridyltransferase); Glucosamine-1-phosphate N-acetyltransferase (EC 2.3.1.157)]	glmU Rv1018c	Mycobacterium tuberculosis (strain ATCC 25618 / H37Rv)
						2vet	Q9R0M6	RAB9A_MOUSE	Ras-related protein Rab-9A (Sid 99)	Rab9a Rab9 Sid99	Mus musculus (Mouse)
						2w5y	P03300	POLG_POL1M	Genome polyprotein [Cleaved into: P1; Capsid protein VP0 (VP4-VP2); Capsid protein VP4 (P1A) (Virion protein 4); Capsid protein VP2 (P1B) (Virion protein 2); Capsid protein VP3 (P1C) (Virion protein 3); Capsid protein VP1 (P1D) (Virion protein 1); P2; Protease 2A (P2A) (EC 3.4.22.29) (Picornain 2A) (Protein 2A); Protein 2B (P2B); Protein 2C (P2C) (EC 3.6.1.15); P3; Protein 3AB; Protein 3A (P3A); …		Poliovirus type 1 (strain Mahoney)
						3g2p	Q8QXN9	Q8QXN9_9ENTO	Genome polyprotein		Human poliovirus 1
						1hxb	P00734	THRB_HUMAN	Prothrombin (EC 3.4.21.5) (Coagulation factor II) [Cleaved into: Activation peptide fragment 1; Activation peptide fragment 2; Thrombin light chain; Thrombin heavy chain]	F2	Homo sapiens (Human)
						3ict	P28504	HIR2_HIRME	Hirudin-2 (Hirudin II)		Hirudo medicinalis (Medicinal leech)
						3jsi	P14920	OXDA_HUMAN	D-amino-acid oxidase (DAAO) (DAMOX) (DAO) (EC 1.4.3.3)	DAO DAMOX	Homo sapiens (Human)
						1dhr	P08254	MMP3_HUMAN	Stromelysin-1 (SL-1) (EC 3.4.24.17) (Matrix metalloproteinase-3) (MMP-3) (Transin-1)	MMP3 STMY1	Homo sapiens (Human)
						1f0r	P52848	NDST1_HUMAN	Bifunctional heparan sulfate N-deacetylase/N-sulfotransferase 1 (EC 2.8.2.8) (Glucosaminyl N-deacetylase/N-sulfotransferase 1) (NDST-1) (N-heparan sulfate sulfotransferase 1) (N-HSST 1) ([Heparan sulfate]-glucosamine N-sulfotransferase 1) (HSNST 1) [Includes: Heparan sulfate N-deacetylase 1 (EC 3.-.-.-); Heparan sulfate N-sulfotransferase 1 (EC 2.8.2.-)]	NDST1 HSST HSST1	Homo sapiens (Human)
						2am1	P16932	DGDA_BURCE	2,2-dialkylglycine decarboxylase (DGD) (EC 4.1.1.64)	dgdA	Burkholderia cepacia (Pseudomonas cepacia)
						2gej	P04058	ACES_TETCF	Acetylcholinesterase (AChE) (EC 3.1.1.7)	ache	Tetronarce californica (Pacific electric ray) (Torpedo californica)
						2qzs	Q6TEC1	NUD16_XENLA	U8 snoRNA-decapping enzyme (EC 3.6.1.62) (IDP phosphatase) (IDPase) (EC 3.6.1.64) (Inosine diphosphate phosphatase) (Nucleoside diphosphate-linked moiety X motif 16) (Nudix motif 16) (U8 snoRNA-binding protein X29) (m7GpppN-mRNA hydrolase)	nudt16	Xenopus laevis (African clawed frog)
						3abx	O58586	Y856_PYRHO	Uncharacterized protein PH0856	PH0856	Pyrococcus horikoshii (strain ATCC 700860 / DSM 12428 / JCM 9974 / NBRC 100139 / OT-3)
						1kqb	C9E3B4	C9E3B4_STRMG	Surface protein adhesin	spaP	Streptococcus mutans
						1u8x	O85465	GUN5_BACAG	Endoglucanase 5A (EC 3.2.1.4) (Alkaline cellulase) (Endo-1,4-beta-glucanase 5A)	cel5A	Bacillus agaradhaerens (Bacillus agaradherans)
						2jji	P07464	THGA_ECOLI	Galactoside O-acetyltransferase (GAT) (EC 2.3.1.18) (Thiogalactoside acetyltransferase)	lacA b0342 JW0333	Escherichia coli (strain K12)
						2r5p	Q9WZX6	RSMH_THEMA	Ribosomal RNA small subunit methyltransferase H (EC 2.1.1.199) (16S rRNA m(4)C1402 methyltransferase) (rRNA (cytosine-N(4)-)-methyltransferase RsmH)	rsmH mraW TM_0872	Thermotoga maritima (strain ATCC 43589 / MSB8 / DSM 3109 / JCM 10099)
						3gqc	P9WGR1	INHA_MYCTU	Enoyl-[acyl-carrier-protein] reductase [NADH] (ENR) (Enoyl-ACP reductase) (EC 1.3.1.9) (FAS-II enoyl-ACP reductase) (NADH-dependent 2-trans-enoyl-ACP reductase)	inhA Rv1484 MTCY277.05	Mycobacterium tuberculosis (strain ATCC 25618 / H37Rv)
						3kji	Q986N2	RISB2_RHILO	6,7-dimethyl-8-ribityllumazine synthase 2 (DMRL synthase 2) (LS 2) (Lumazine synthase 2) (EC 2.5.1.78) (Type II lumazine synthase)	ribH2 mll7281	Rhizobium loti (strain MAFF303099) (Mesorhizobium loti)
						3ko0	P00720	ENLYS_BPT4	Endolysin (EC 3.2.1.17) (Lysis protein) (Lysozyme) (Muramidase)	E	Enterobacteria phage T4 (Bacteriophage T4)
						2btr	P29274	AA2AR_HUMAN	Adenosine receptor A2a	ADORA2A ADORA2	Homo sapiens (Human)
						2ix0	P15424	MS116_YEAST	ATP-dependent RNA helicase MSS116, mitochondrial (EC 3.6.4.13)	MSS116 YDR194C YD9346.05C	Saccharomyces cerevisiae (strain ATCC 204508 / S288c) (Baker's yeast)
						2qbu	O30245	RIO2_ARCFU	RIO-type serine/threonine-protein kinase Rio2 (AfRio2) (EC 2.7.11.1)	rio2 AF_2426	Archaeoglobus fulgidus (strain ATCC 49558 / VC-16 / DSM 4304 / JCM 9628 / NBRC 100126)
						2x0v	O28471	RIO1_ARCFU	RIO-type serine/threonine-protein kinase Rio1 (AfRio1) (EC 2.7.11.1)	rio1 AF_1804	Archaeoglobus fulgidus (strain ATCC 49558 / VC-16 / DSM 4304 / JCM 9628 / NBRC 100126)
						3bc9	D0VWY5	GASHR_MARGR	Glutathione amide reductase (GAR) (EC 1.8.1.16)	garB	Marichromatium gracile (Chromatium gracile)
						3jqb	P14735	IDE_HUMAN	Insulin-degrading enzyme (EC 3.4.24.56) (Abeta-degrading protease) (Insulin protease) (Insulinase) (Insulysin)	IDE	Homo sapiens (Human)
						1t48	Q9GZZ1	NAA50_HUMAN	N-alpha-acetyltransferase 50 (EC 2.3.1.258) (N-acetyltransferase 13) (N-acetyltransferase 5) (hNAT5) (N-acetyltransferase san homolog) (hSAN) (NatE catalytic subunit)	NAA50 MAK3 NAT13 NAT5	Homo sapiens (Human)
						1t4u	Q9BH77	Q9BH77_PLAFA	Enoyl-ACP reductase (Enoyl-acyl carrier reductase)	FabI	Plasmodium falciparum
						1z4i	P00760	TRY1_BOVIN	Cationic trypsin (EC 3.4.21.4) (Beta-trypsin) [Cleaved into: Alpha-trypsin chain 1; Alpha-trypsin chain 2]		Bos taurus (Bovine)
						2iyw	O34911	YKOF_BACSU	Putative HMP/thiamine-binding protein YkoF	ykoF BSU13240	Bacillus subtilis (strain 168)
						2om9	Q89399	Q89399_PBCV1	UDP-Glucose glycosyltransferase	A064R	Paramecium bursaria Chlorella virus 1 (PBCV-1)
						2vn8	P37231	PPARG_HUMAN	Peroxisome proliferator-activated receptor gamma (PPAR-gamma) (Nuclear receptor subfamily 1 group C member 3)	PPARG NR1C3	Homo sapiens (Human)
						2v3w	Q15788	NCOA1_HUMAN	Nuclear receptor coactivator 1 (NCoA-1) (EC 2.3.1.48) (Class E basic helix-loop-helix protein 74) (bHLHe74) (Protein Hin-2) (RIP160) (Renal carcinoma antigen NY-REN-52) (Steroid receptor coactivator 1) (SRC-1)	NCOA1 BHLHE74 SRC1	Homo sapiens (Human)
						2wxj	P06401	PRGR_HUMAN	Progesterone receptor (PR) (Nuclear receptor subfamily 3 group C member 3)	PGR NR3C3	Homo sapiens (Human)
						2x4z	P12821	ACE_HUMAN	Angiotensin-converting enzyme (ACE) (EC 3.2.1.-) (EC 3.4.15.1) (Dipeptidyl carboxypeptidase I) (Kininase II) (CD antigen CD143) [Cleaved into: Angiotensin-converting enzyme, soluble form]	ACE DCP DCP1	Homo sapiens (Human)
						1ez0	Q9RA47	Q9RA47_THETH	Methylenetetrahydrofolate reductase (EC 1.5.1.20) (Fragment)	metF	Thermus thermophilus
						2qkx	O08808	DIAP1_MOUSE	Protein diaphanous homolog 1 (Diaphanous-related formin-1) (DRF1) (p140mDIA) (mDIA1)	Diaph1 Diap1	Mus musculus (Mouse)
						1yzl	P08134	RHOC_HUMAN	Rho-related GTP-binding protein RhoC (Rho cDNA clone 9) (h9)	RHOC ARH9 ARHC	Homo sapiens (Human)
						2im0	Q9UQM7	KCC2A_HUMAN	Calcium/calmodulin-dependent protein kinase type II subunit alpha (CaM kinase II subunit alpha) (CaMK-II subunit alpha) (EC 2.7.11.17)	CAMK2A CAMKA KIAA0968	Homo sapiens (Human)
						1nm6	Q9X2I8	SYE2_THEMA	Glutamate--tRNA ligase 2 (EC 6.1.1.17) (Glutamyl-tRNA synthetase 2) (GluRS 2)	gltX2 TM_1875	Thermotoga maritima (strain ATCC 43589 / MSB8 / DSM 3109 / JCM 10099)
						2du8	P24941	CDK2_HUMAN	Cyclin-dependent kinase 2 (EC 2.7.11.22) (Cell division protein kinase 2) (p33 protein kinase)	CDK2 CDKN2	Homo sapiens (Human)
						2r3i	G0L322	AGAA_ZOBGA	Beta-agarase A (EC 3.2.1.81) [Cleaved into: Beta-agarase A catalytic chain (AgaAc)]	agaA zobellia_4203	Zobellia galactanivorans (strain DSM 12802 / CCUG 47099 / CIP 106680 / NCIMB 13871 / Dsij)
						1d8f	Q819U0	DEF1_BACCR	Peptide deformylase 1 (PDF 1) (EC 3.5.1.88) (Polypeptide deformylase 1)	def1 BC_3865	Bacillus cereus (strain ATCC 14579 / DSM 31 / JCM 2152 / NBRC 15305 / NCIMB 9373 / NRRL B-3711)
						1ke6	Q56F26	EBDG_AMYOR	Exo-beta-D-glucosaminidase (GlcNase) (EC 3.2.1.165) (Exochitinase)	csxA	Amycolatopsis orientalis (Nocardia orientalis)
						1nst
						1m0q
						1u65
						2a8t
						2r6v
						3ipk
						4a3h
						1krv
						1n2x
						2h9i
						2obx
						3eml
						3i61
						1zar
						1zp9
						2r9z
						3e4a
						3e88
						2psw
						1e92
						1nnu
						1o2i
						1sbr
						2oc2
						2p73
						3g9e
						1sr7
						1uze
						1v93
						1z2c
						2vz6
						3afh
						3lfs
						1urx
						1ws1
						2x09
