# Supplementary material for: Combining an in silico approach with an animal experiment to investigate the protective effect of troxerutin for treating acute lung injury
Source: BMC Complement Altern Med. 2019 Jun 10;19:124. doi: 10.1186/s12906-019-2515-7 (PMC6558719; doi:10.1186/s12906-019-2515-7)
Supplement: Supplementary file 2 — Table S2. The results of KEGG pathway enrichment analysis. To identify functional connections between the proteins identified as predicted proteins, pathway enrichment analysis was conducted by STRING servers. The KEGG pathways were significantly enriched in the targets list derived from PharmMapper and idTarget. (XLSX 16 kb) [file 12906_2019_2515_MOESM2_ESM.xlsx]

## Sheet: enrichment.KEGG
Table S2. To identify functional connections between the proteins identified as predicted proteins, pathway enrichment analysis was conducted by STRING servers. The KEGG pathways were significantly enriched in the target list derived from PharmMapper and idTarget.
#pathway ID	pathway description	observed gene count	false discovery rate	matching proteins in your network (IDs)	matching proteins in your network (labels)
1100	Metabolic pathways	25	5.99e-06	ENSP00000168216,ENSP00000209668,ENSP00000222214,ENSP00000223366,ENSP00000226279,ENSP00000228476,ENSP00000232607,ENSP00000242375,ENSP00000261797,ENSP00000264709,ENSP00000285930,ENSP00000286648,ENSP00000291565,ENSP00000295256,ENSP00000314508,ENSP00000314649,ENSP00000339479,ENSP00000357838,ENSP00000363794,ENSP00000369927,ENSP00000373674,ENSP00000406157,ENSP00000408526,ENSP00000419851,ENSP00000466799	ADH1A,AKR1B1,AKR1C3,AKR1D1,ALDH5A1,CD38,DAO,DCK,DNMT3A,GBA,GCDH,GCK,GMPS,HPGDS,HSD17B1,HSD17B10,HSD17B8,IMPA1,NDST1,NT5C2,NT5M,OAT,PAPSS2,PDXK,UMPS
5200	Pathways in cancer	13	9.69e-06	ENSP00000251849,ENSP00000269305,ENSP00000270202,ENSP00000286301,ENSP00000287820,ENSP00000302564,ENSP00000305355,ENSP00000310928,ENSP00000322788,ENSP00000343204,ENSP00000347858,ENSP00000348461,ENSP00000361405	AKT1,BCL2L1,CSF1R,JAK1,MMP1,MMP9,PPARD,PPARG,PRKCB,RAC1,RAF1,TP53,XIAP
5206	MicroRNAs in cancer	10	5.99e-06	ENSP00000251849,ENSP00000261991,ENSP00000264606,ENSP00000264709,ENSP00000269305,ENSP00000278742,ENSP00000305355,ENSP00000351049,ENSP00000361405,ENSP00000361850	DNMT3A,HDAC4,MMP9,PAK4,PLAU,PRKCB,RAF1,RPS6KA5,ST14,TP53
4151	PI3K-Akt signaling pathway	10	0.000624	ENSP00000226730,ENSP00000251849,ENSP00000262187,ENSP00000269305,ENSP00000270202,ENSP00000286301,ENSP00000302564,ENSP00000343204,ENSP00000348461,ENSP00000371067	AKT1,BCL2L1,CSF1R,IL2,JAK1,JAK2,RAC1,RAF1,RHEB,TP53
230	Purine metabolism	9	4.39e-05	ENSP00000270474,ENSP00000286648,ENSP00000291539,ENSP00000339479,ENSP00000345502,ENSP00000373674,ENSP00000406157,ENSP00000419628,ENSP00000419851	DCK,GMPS,NT5C2,NT5M,NUDT5,PAPSS2,PDE4A,PDE4D,PDE9A
4010	MAPK signaling pathway	9	0.000395	ENSP00000250896,ENSP00000251849,ENSP00000261991,ENSP00000269305,ENSP00000270202,ENSP00000305355,ENSP00000348461,ENSP00000364802,ENSP00000364805	AKT1,HSPA1A,HSPA1L,MKNK2,PRKCB,RAC1,RAF1,RPS6KA5,TP53
5145	Toxoplasmosis	8	3.51e-05	ENSP00000270202,ENSP00000302564,ENSP00000343204,ENSP00000347858,ENSP00000364802,ENSP00000364805,ENSP00000371067,ENSP00000390651	AKT1,BCL2L1,HSPA1A,HSPA1L,IRAK4,JAK1,JAK2,XIAP
5162	Measles	8	5.16e-05	ENSP00000226730,ENSP00000269305,ENSP00000270202,ENSP00000343204,ENSP00000364802,ENSP00000364805,ENSP00000371067,ENSP00000390651	AKT1,HSPA1A,HSPA1L,IL2,IRAK4,JAK1,JAK2,TP53
5161	Hepatitis B	8	7.23e-05	ENSP00000251849,ENSP00000269305,ENSP00000270202,ENSP00000305355,ENSP00000332816,ENSP00000343204,ENSP00000361405,ENSP00000448165	AKT1,APAF1,JAK1,MMP9,PRKCB,PTK2B,RAF1,TP53
5202	Transcriptional misregulation in cancer	8	0.00019	ENSP00000269305,ENSP00000286301,ENSP00000287820,ENSP00000299855,ENSP00000302564,ENSP00000361405,ENSP00000361850,ENSP00000436786	BCL2L1,CSF1R,MLL,MMP3,MMP9,PLAU,PPARG,TP53
5164	Influenza A	8	0.000192	ENSP00000251849,ENSP00000270202,ENSP00000305355,ENSP00000343204,ENSP00000364802,ENSP00000364805,ENSP00000371067,ENSP00000390651	AKT1,HSPA1A,HSPA1L,IRAK4,JAK1,JAK2,PRKCB,RAF1
5152	Tuberculosis	8	0.000214	ENSP00000251849,ENSP00000270202,ENSP00000273047,ENSP00000343204,ENSP00000371067,ENSP00000381412,ENSP00000390651,ENSP00000448165	AKT1,APAF1,CAMK2A,IRAK4,JAK1,JAK2,RAB5A,RAF1
4014	Ras signaling pathway	8	0.000784	ENSP00000251849,ENSP00000270202,ENSP00000273047,ENSP00000286301,ENSP00000302564,ENSP00000305355,ENSP00000348461,ENSP00000351049	AKT1,BCL2L1,CSF1R,PAK4,PRKCB,RAB5A,RAC1,RAF1
5205	Proteoglycans in cancer	8	0.000784	ENSP00000251849,ENSP00000269305,ENSP00000270202,ENSP00000305355,ENSP00000348461,ENSP00000361405,ENSP00000361850,ENSP00000381412	AKT1,CAMK2A,MMP9,PLAU,PRKCB,RAC1,RAF1,TP53
4210	Apoptosis	7	4.39e-05	ENSP00000269305,ENSP00000270202,ENSP00000287295,ENSP00000302564,ENSP00000347858,ENSP00000390651,ENSP00000448165	AIFM1,AKT1,APAF1,BCL2L1,IRAK4,TP53,XIAP
4064	NF-kappa B signaling pathway	7	5.16e-05	ENSP00000302564,ENSP00000305355,ENSP00000337825,ENSP00000347858,ENSP00000355759,ENSP00000361850,ENSP00000390651	BCL2L1,IRAK4,LCK,PARP1,PLAU,PRKCB,XIAP
4722	Neurotrophin signaling pathway	7	0.000181	ENSP00000251849,ENSP00000261991,ENSP00000269305,ENSP00000270202,ENSP00000348461,ENSP00000381412,ENSP00000390651	AKT1,CAMK2A,IRAK4,RAC1,RAF1,RPS6KA5,TP53
4910	Insulin signaling pathway	7	0.000307	ENSP00000223366,ENSP00000250896,ENSP00000251849,ENSP00000262187,ENSP00000270202,ENSP00000295797,ENSP00000360683	AKT1,GCK,MKNK2,PRKCI,PTPN1,RAF1,RHEB
4062	Chemokine signaling pathway	7	0.00128	ENSP00000251849,ENSP00000270202,ENSP00000305355,ENSP00000332816,ENSP00000348461,ENSP00000365012,ENSP00000371067	AKT1,HCK,JAK2,PRKCB,PTK2B,RAC1,RAF1
5169	Epstein-Barr virus infection	7	0.00167	ENSP00000226279,ENSP00000264606,ENSP00000269305,ENSP00000270202,ENSP00000343204,ENSP00000364802,ENSP00000364805	AKT1,CD38,HDAC4,HSPA1A,HSPA1L,JAK1,TP53
4510	Focal adhesion	7	0.00216	ENSP00000251849,ENSP00000270202,ENSP00000299421,ENSP00000305355,ENSP00000347858,ENSP00000348461,ENSP00000351049	AKT1,ILK,PAK4,PRKCB,RAC1,RAF1,XIAP
4015	Rap1 signaling pathway	7	0.00218	ENSP00000251849,ENSP00000270202,ENSP00000286301,ENSP00000295797,ENSP00000305355,ENSP00000336630,ENSP00000348461	ADORA2A,AKT1,CSF1R,PRKCB,PRKCI,RAC1,RAF1
5166	HTLV-I infection	7	0.00522	ENSP00000226730,ENSP00000269305,ENSP00000270202,ENSP00000302564,ENSP00000337825,ENSP00000343204,ENSP00000347858	AKT1,BCL2L1,IL2,JAK1,LCK,TP53,XIAP
5212	Pancreatic cancer	6	6.81e-05	ENSP00000251849,ENSP00000269305,ENSP00000270202,ENSP00000302564,ENSP00000343204,ENSP00000348461	AKT1,BCL2L1,JAK1,RAC1,RAF1,TP53
4919	Thyroid hormone signaling pathway	6	0.000909	ENSP00000251849,ENSP00000262187,ENSP00000269305,ENSP00000270202,ENSP00000305355,ENSP00000320940	AKT1,NCOA1,PRKCB,RAF1,RHEB,TP53
4380	Osteoclast differentiation	6	0.00127	ENSP00000270202,ENSP00000286301,ENSP00000287820,ENSP00000337825,ENSP00000343204,ENSP00000348461	AKT1,CSF1R,JAK1,LCK,PPARG,RAC1
4310	Wnt signaling pathway	6	0.00178	ENSP00000260227,ENSP00000269305,ENSP00000305355,ENSP00000310928,ENSP00000348461,ENSP00000381412	CAMK2A,MMP7,PPARD,PRKCB,RAC1,TP53
4020	Calcium signaling pathway	6	0.00469	ENSP00000226279,ENSP00000305355,ENSP00000305372,ENSP00000332816,ENSP00000336630,ENSP00000381412	ADORA2A,ADRB2,CAMK2A,CD38,PRKCB,PTK2B
4144	Endocytosis	6	0.00666	ENSP00000273047,ENSP00000286301,ENSP00000295797,ENSP00000305372,ENSP00000364802,ENSP00000364805	ADRB2,CSF1R,HSPA1A,HSPA1L,PRKCI,RAB5A
5219	Bladder cancer	5	8.26e-05	ENSP00000251849,ENSP00000261991,ENSP00000269305,ENSP00000322788,ENSP00000361405	MMP1,MMP9,RAF1,RPS6KA5,TP53
5014	Amyotrophic lateral sclerosis (ALS)	5	0.000259	ENSP00000269305,ENSP00000273047,ENSP00000302564,ENSP00000348461,ENSP00000448165	APAF1,BCL2L1,RAB5A,RAC1,TP53
140	Steroid hormone biosynthesis	5	0.000307	ENSP00000242375,ENSP00000363794,ENSP00000369927,ENSP00000370254,ENSP00000466799	AKR1C1,AKR1C3,AKR1D1,HSD17B1,HSD17B8
5214	Glioma	5	0.000524	ENSP00000251849,ENSP00000269305,ENSP00000270202,ENSP00000305355,ENSP00000381412	AKT1,CAMK2A,PRKCB,RAF1,TP53
4610	Complement and coagulation cascades	5	0.000784	ENSP00000308541,ENSP00000334145,ENSP00000361850,ENSP00000364709,ENSP00000364731	F10,F2,F3,F7,PLAU
4012	ErbB signaling pathway	5	0.00166	ENSP00000251849,ENSP00000270202,ENSP00000305355,ENSP00000351049,ENSP00000381412	AKT1,CAMK2A,PAK4,PRKCB,RAF1
5222	Small cell lung cancer	5	0.00167	ENSP00000269305,ENSP00000270202,ENSP00000302564,ENSP00000347858,ENSP00000448165	AKT1,APAF1,BCL2L1,TP53,XIAP
4666	Fc gamma R-mediated phagocytosis	5	0.00182	ENSP00000251849,ENSP00000270202,ENSP00000305355,ENSP00000348461,ENSP00000365012	AKT1,HCK,PRKCB,RAC1,RAF1
4915	Estrogen signaling pathway	5	0.00218	ENSP00000251849,ENSP00000270202,ENSP00000361405,ENSP00000364802,ENSP00000364805	AKT1,HSPA1A,HSPA1L,MMP9,RAF1
4660	T cell receptor signaling pathway	5	0.00255	ENSP00000226730,ENSP00000251849,ENSP00000270202,ENSP00000337825,ENSP00000351049	AKT1,IL2,LCK,PAK4,RAF1
4066	HIF-1 signaling pathway	5	0.00306	ENSP00000250896,ENSP00000270202,ENSP00000282077,ENSP00000305355,ENSP00000381412	AKT1,CAMK2A,MKNK2,PDK1,PRKCB
4650	Natural killer cell mediated cytotoxicity	5	0.00545	ENSP00000251849,ENSP00000305355,ENSP00000332816,ENSP00000337825,ENSP00000348461	LCK,PRKCB,PTK2B,RAC1,RAF1
4630	Jak-STAT signaling pathway	5	0.0136	ENSP00000226730,ENSP00000270202,ENSP00000302564,ENSP00000343204,ENSP00000371067	AKT1,BCL2L1,IL2,JAK1,JAK2
5010	Alzheimer s disease	5	0.0173	ENSP00000168216,ENSP00000265986,ENSP00000309968,ENSP00000318585,ENSP00000448165	ADAM17,APAF1,BACE1,HSD17B10,IDE
760	Nicotinate and nicotinamide metabolism	4	0.000336	ENSP00000226279,ENSP00000339479,ENSP00000354387,ENSP00000373674	CD38,NMRK1,NT5C2,NT5M
310	Lysine degradation	4	0.00214	ENSP00000222214,ENSP00000373354,ENSP00000417980,ENSP00000436786	EHMT1,GCDH,MLL,SETMAR
5213	Endometrial cancer	4	0.00214	ENSP00000251849,ENSP00000269305,ENSP00000270202,ENSP00000299421	AKT1,ILK,RAF1,TP53
5134	Legionellosis	4	0.00241	ENSP00000362335,ENSP00000364802,ENSP00000364805,ENSP00000448165	APAF1,HSPA1A,HSPA1L,SAR1A
5223	Non-small cell lung cancer	4	0.00253	ENSP00000251849,ENSP00000269305,ENSP00000270202,ENSP00000305355	AKT1,PRKCB,RAF1,TP53
5210	Colorectal cancer	4	0.00296	ENSP00000251849,ENSP00000269305,ENSP00000270202,ENSP00000348461	AKT1,RAC1,RAF1,TP53
4370	VEGF signaling pathway	4	0.00323	ENSP00000251849,ENSP00000270202,ENSP00000305355,ENSP00000348461	AKT1,PRKCB,RAC1,RAF1
5211	Renal cell carcinoma	4	0.0043	ENSP00000251849,ENSP00000270202,ENSP00000348461,ENSP00000351049	AKT1,PAK4,RAC1,RAF1
4664	Fc epsilon RI signaling pathway	4	0.00469	ENSP00000251849,ENSP00000270202,ENSP00000305355,ENSP00000348461	AKT1,PRKCB,RAC1,RAF1
3320	PPAR signaling pathway	4	0.00495	ENSP00000287820,ENSP00000299421,ENSP00000310928,ENSP00000322788	ILK,MMP1,PPARD,PPARG
4662	B cell receptor signaling pathway	4	0.00495	ENSP00000251849,ENSP00000270202,ENSP00000305355,ENSP00000348461	AKT1,PRKCB,RAC1,RAF1
4917	Prolactin signaling pathway	4	0.00495	ENSP00000223366,ENSP00000251849,ENSP00000270202,ENSP00000371067	AKT1,GCK,JAK2,RAF1
5140	Leishmaniasis	4	0.00495	ENSP00000305355,ENSP00000343204,ENSP00000371067,ENSP00000390651	IRAK4,JAK1,JAK2,PRKCB
5220	Chronic myeloid leukemia	4	0.00495	ENSP00000251849,ENSP00000269305,ENSP00000270202,ENSP00000302564	AKT1,BCL2L1,RAF1,TP53
4912	GnRH signaling pathway	4	0.0109	ENSP00000251849,ENSP00000305355,ENSP00000332816,ENSP00000381412	CAMK2A,PRKCB,PTK2B,RAF1
4972	Pancreatic secretion	4	0.0121	ENSP00000226279,ENSP00000285379,ENSP00000305355,ENSP00000348461	CA2,CD38,PRKCB,RAC1
240	Pyrimidine metabolism	4	0.0171	ENSP00000232607,ENSP00000286648,ENSP00000339479,ENSP00000373674	DCK,NT5C2,NT5M,UMPS
4668	TNF signaling pathway	4	0.0203	ENSP00000261991,ENSP00000270202,ENSP00000299855,ENSP00000361405	AKT1,MMP3,MMP9,RPS6KA5
4725	Cholinergic synapse	4	0.0207	ENSP00000270202,ENSP00000305355,ENSP00000371067,ENSP00000381412	AKT1,CAMK2A,JAK2,PRKCB
4670	Leukocyte transendothelial migration	4	0.0239	ENSP00000305355,ENSP00000332816,ENSP00000348461,ENSP00000361405	MMP9,PRKCB,PTK2B,RAC1
5160	Hepatitis C	4	0.0349	ENSP00000251849,ENSP00000269305,ENSP00000270202,ENSP00000343204	AKT1,JAK1,RAF1,TP53
5034	Alcoholism	4	0.0421	ENSP00000251849,ENSP00000264606,ENSP00000336552,ENSP00000336630	ADORA2A,HDAC4,PKIA,RAF1
4261	Adrenergic signaling in cardiomyocytes	4	0.0457	ENSP00000261991,ENSP00000270202,ENSP00000305372,ENSP00000381412	ADRB2,AKT1,CAMK2A,RPS6KA5
5221	Acute myeloid leukemia	3	0.0219	ENSP00000251849,ENSP00000270202,ENSP00000310928	AKT1,PPARD,RAF1
4150	mTOR signaling pathway	3	0.0256	ENSP00000262187,ENSP00000270202,ENSP00000305355	AKT1,PRKCB,RHEB
4720	Long-term potentiation	3	0.0303	ENSP00000251849,ENSP00000305355,ENSP00000381412	CAMK2A,PRKCB,RAF1
980	Metabolism of xenobiotics by cytochrome P450	3	0.0349	ENSP00000209668,ENSP00000222002,ENSP00000370254	ADH1A,AKR1C1,SULT2A1
5218	Melanoma	3	0.0373	ENSP00000251849,ENSP00000269305,ENSP00000270202	AKT1,RAF1,TP53
4971	Gastric acid secretion	3	0.0382	ENSP00000285379,ENSP00000305355,ENSP00000381412	CA2,CAMK2A,PRKCB
910	Nitrogen metabolism	2	0.0219	ENSP00000256119,ENSP00000285379	CA1,CA2
5216	Thyroid cancer	2	0.047	ENSP00000269305,ENSP00000287820	PPARG,TP53
